# Supplementary material for: Artificial Intelligence‐Based Multimodal Prediction of Postoperative Adjuvant Immunotherapy Benefit in Urothelial Carcinoma: Results From the Phase III, Multicenter, Randomized, IMvigor010 Trial
Source: MedComm (2020). 2025 Aug 25;6(9):e70324. doi: 10.1002/mco2.70324 (PMC12377507; doi:10.1002/mco2.70324)
Supplement: Supplementary file 2 — Supporting File: mco270324‐sup‐0002‐Table.xlsx [file MCO2-6-e70324-s002.xlsx]

## Sheet: S1
Supplementary Table 1: Demographics of patients were compared
		UAIscore high (N = 350)	UAIscore low (N = 378)	p-value
SEX				0.206
	F	83 (23.7)	74 (19.6)
	M	267 (76.3)	304 (80.4)
phenotype				0.471
	MIBC	322 (92.0)	354 (93.7)
	UTUC	28 (8.0)	24 (6.3)
DFS months				<0.001
		11.47 (10.34)	19.54 (11.99)
OS months				<0.001
		19.11 (10.56)	24.13 (10.84)
ctDNA call C1D1				<0.001
	Negative	148 (55.2)	213 (69.8)
	Positive	120 (44.8)	92 (30.2)
ctDNA call C3D1				<0.001
	Negative	117 (50.4)	186 (72.1)
	Positive	115 (49.6)	72 (27.9)
C1 to C3				<0.001
	>Negative	3 (1.3)	3 (1.2)
	>Positive	2 (0.9)	2 (0.8)
	Negative>Negative	110 (47.4)	166 (64.3)
	Negative>Positive	19 (8.2)	9 (3.5)
	Positive>Negative	4 (1.7)	17 (6.6)
	Positive>Positive	94 (40.5)	61 (23.6)
ctDNA clearance C1D1 to C3D1				<0.001
	FALSE	94 (95.9)	61 (78.2)
	TRUE	4 (4.1)	17 (21.8)
relapse				<0.001
	nonrelapse	123 (35.1)	256 (67.7)
	relapse	227 (64.9)	122 (32.3)
TCGA subtype				<0.001
	Basal-squamous	116 (33.1)	124 (32.8)
	Luminal	15 (4.3)	59 (15.6)
	Luminal-infiltrated	110 (31.4)	123 (32.5)
	Luminal-papillary	101 (28.9)	67 (17.7)
	Neuronal	8 (2.3)	5 (1.3)
tumor stage				<0.001
	<PT2/PT2	58 (16.6)	132 (34.9)
	PT3/PT4	292 (83.4)	246 (65.1)
nodal status				0.149
	NEGATIVE	159 (45.4)	193 (51.1)
	POSITIVE	191 (54.6)	185 (48.9)
TMB				0.3
	TMB high	83 (31.0)	108 (35.4)
	TMB low	185 (69.0)	197 (64.6)
PDL1				<0.001
	IC 0/1	216 (61.7)	169 (44.7)
	IC 2/3	134 (38.3)	209 (55.3)
tGE3 50				<0.001
	high	101 (37.7)	186 (61.0)
	low	167 (62.3)	119 (39.0)
ANGIOGENESIS 50				<0.001
	high	208 (59.4)	156 (41.3)
	low	142 (40.6)	222 (58.7)

## Sheet: S2
Supplementary Table 2: Comparison of baseline characteristics in IMvigor010 cohort
	high+IO (N=170)	high+Obs (N=180)	low+IO (N=204)	low+Obs (N=174)	p-value
SEX					0.5995
F	41 (24.1%)	42 (23.3%)	40 (19.6%)	34 (19.5%)
M	129 (75.9%)	138 (76.7%)	164 (80.4%)	140 (80.5%)
DFS months
Mean (SD)	8.91 (7.93)	13.9 (11.7)	22.0 (11.0)	16.6 (12.5)
Median [Min, Max]	5.73 [0.0329, 35.8]	8.76 [0.0329, 41.7]	22.4 [0.0329, 47.1]	15.4 [0.0329, 43.2]
OS months
Mean (SD)	18.3 (10.4)	19.8 (10.7)	25.6 (9.86)	22.4 (11.7)
Median [Min, Max]	17.9 [0.0329, 47.6]	20.4 [0.0329, 41.7]	26.4 [0.0329, 48.6]	23.0 [0.0329, 45.0]
ctDNA call C1D1					0.0011
Negative	65 (38.2%)	83 (46.1%)	115 (56.4%)	98 (56.3%)
Positive	65 (38.2%)	55 (30.6%)	49 (24.0%)	43 (24.7%)
ctDNA call C3D1					<0.0001
Negative	53 (31.2%)	64 (35.6%)	117 (57.4%)	69 (39.7%)
Positive	60 (35.3%)	55 (30.6%)	34 (16.7%)	38 (21.8%)
C1 to C3					<0.0001
>Positive	2 (1.2%)	0 (0%)	2 (1.0%)	0 (0%)
Negative>Negative	49 (28.8%)	61 (33.9%)	101 (49.5%)	65 (37.4%)
Negative>Positive	8 (4.7%)	11 (6.1%)	3 (1.5%)	6 (3.4%)
Positive>Negative	4 (2.4%)	0 (0%)	14 (6.9%)	3 (1.7%)
Positive>Positive	50 (29.4%)	44 (24.4%)	29 (14.2%)	32 (18.4%)
>Negative	0 (0%)	3 (1.7%)	2 (1.0%)	1 (0.6%)
ctDNA clearance C1D1 to C3D1					<0.0001
False	50 (29.4%)	44 (24.4%)	29 (14.2%)	32 (18.4%)
True	4 (2.4%)	0 (0%)	14 (6.9%)	3 (1.7%)
relapse					<0.0001
nonrelapse	37 (21.8%)	86 (47.8%)	155 (76.0%)	101 (58.0%)
relapse	133 (78.2%)	94 (52.2%)	49 (24.0%)	73 (42.0%)
TCGA subtype					0.0001
Basal-squamous	58 (34.1%)	58 (32.2%)	64 (31.4%)	60 (34.5%)
Luminal	8 (4.7%)	7 (3.9%)	30 (14.7%)	29 (16.7%)
Luminal-infiltrated	48 (28.2%)	62 (34.4%)	67 (32.8%)	56 (32.2%)
Luminal-papillary	51 (30.0%)	50 (27.8%)	40 (19.6%)	27 (15.5%)
Neuronal	5 (2.9%)	3 (1.7%)	3 (1.5%)	2 (1.1%)
tumor stage					<0.0001
<PT2/PT2	27 (15.9%)	31 (17.2%)	70 (34.3%)	62 (35.6%)
PT3/PT4	143 (84.1%)	149 (82.8%)	134 (65.7%)	112 (64.4%)
TMB					0.538
TMB high	38 (22.4%)	45 (25.0%)	55 (27.0%)	53 (30.5%)
TMB low	92 (54.1%)	93 (51.7%)	109 (53.4%)	88 (50.6%)
PDL1					0.0001
IC 0/1	103 (60.6%)	113 (62.8%)	94 (46.1%)	75 (43.1%)
IC 2/3	67 (39.4%)	67 (37.2%)	110 (53.9%)	99 (56.9%)
tGE3 50					<0.0001
high	45 (26.5%)	56 (31.1%)	99 (48.5%)	87 (50.0%)
low	85 (50.0%)	82 (45.6%)	65 (31.9%)	54 (31.0%)
ANGIOGENESIS 50					<0.0001
high	104 (61.2%)	104 (57.8%)	94 (46.1%)	62 (35.6%)
low	66 (38.8%)	76 (42.2%)	110 (53.9%)	112 (64.4%)

## Sheet: S3
Supplementary Table 3. Survival analysis in IMvigor010 cohort
	training-DFS		training-OS		validation-DFS		validation-OS		merge-DFS		merge-OS
	HR (95% CI)	p value	HR (95% CI)	p value	HR (95% CI)	p value	HR (95% CI)	p value	HR (95% CI)	p value	HR (95% CI)	p value
high+IO vs low+IO	20.42 (12.49 - 33.39)	P < 0.0001	14.03 (6.94 - 28.36)	P < 0.0001	2.34 (1.46 - 3.74)	P = 4e-04	2.22 (1.15 - 4.3)	P = 0.0174	7.21 (5.21 - 9.99)	P < 0.0001	6.41 (4.04 - 10.19)	P < 0.0001
high+Obs vs low+Obs	1.83 (1.26 - 2.65)	P = 0.0015	2.16 (1.27 - 3.66)	P = 0.0044	0.72 (0.43 - 1.19)	P = 0.2019	0.71 (0.38 - 1.35)	P = 0.299	1.3 (0.97 - 1.74)	P = 0.0817	1.37 (0.93 - 2.04)	P = 0.1144
high+IO vs high+Obs	2.36 (1.72 - 3.24)	P < 0.0001	1.88 (1.27 - 2.81)	P = 0.0018	1.86 (1.15 - 3.01)	P = 0.012	1.47 (0.78 - 2.76)	P = 0.2283	2.02 (1.55 -2.62)	P < 0.0001	1.7 (1.22 - 2.38)	P = 0.0019
low+IO vs low+Obs	0.34 (0.21 - 0.55)	P < 0.0001	0.31 (0.14 - 0.68)	P = 0.0036	0.59 (0.36 - 0.97)	P = 0.0367	0.5 (0.26 - 0.97)	P = 0.0404	0.43 (0.31 - 0.61)	P < 0.0001	0.39 (0.23 - 0.64)	P = 2e-04

## Sheet: S4
Supplementary Table 4: Comparison of ROC for biomarkers
	ctDNA vs UAIscore		UAIscore+ctDNA vs UAIscore		PDL1 vs UAIscore		UAIscore+PDL1 vs UAIscore		TMB vs UAIscore		UAIscore+TMB vs UAIscore
	Non-adjusted p-value	Adjusted p-value	Non-adjusted p-value	Adjusted p-value	Non-adjusted p-value	Adjusted p-value	Non-adjusted p-value	Adjusted p-value	Non-adjusted p-value	Adjusted p-value	Non-adjusted p-value	Adjusted p-value
IO-OS
t = 1 year	0.0909934	0.23103	0.125235	0.31465	1.07713e-10	4.31086e-10	0.454368	0.821982	1.10773e-20	0	0.0309154	0.0853253
t = 2 year	6.8667e-07	2.03274e-06	0.138645	0.343727	1.45216e-17	0	0.822317	0.993587	8.27926e-16	1.9984e-15	0.740418	0.979542
t = 3 year	1.11901e-07	3.16287e-07	0.00487139	0.0142472	9.98503e-15	1.93179e-14	0.148918	0.365434	3.16736e-07	8.27666e-07	0.386551	0.745416
Obs-OS
t = 1 year	9.49188e-05	0.000276777	8.49299e-06	2.41551e-05	0.00236073	0.00671002	0.185047	0.388764	0.025905	0.0664965	0.538214	0.869684
t = 2 year	5.41482e-06	1.36948e-05	1.32176e-07	3.35755e-07	0.000329023	0.000932677	0.042701	0.103747	0.000800964	0.00226053	0.076002	0.184421
t = 3 year	0.0816308	0.199214	0.0352106	0.0916134	2.85238e-05	7.68698e-05	0.00144408	0.00397425	0.000201786	0.000559079	0.200174	0.432504
IO-DFS
t = 1 year	4.68619e-06	1.24521e-05	0.647983	0.947669	5.32005e-29	0	0.085242	0.224582	1.90818e-33	0	0.176451	0.421296
t = 2 year	3.47111e-09	8.30006e-09	0.779844	0.986956	2.94712e-35	0	0.0915423	0.239584	2.14914e-31	0	0.66934	0.95916
t = 3 year	1.87914e-05	5.47641e-05	0.241311	0.529034	4.52702e-62	0	0.161802	0.394407	5.38616e-17	0	0.0384297	0.106107
Obs-DFS
t = 1 year	0.000303117	0.000825301	2.26829e-13	4.583e-13	5.04092e-05	0.000136407	0.0385185	0.0943258	0.0004357	0.00118987	0.394314	0.713583
t = 2 year	0.000933639	0.00247023	5.73831e-10	1.5088e-09	0.000420943	0.00112217	0.0096112	0.0251476	0.0155549	0.0391467	0.247076	0.503245
t = 3 year	0.179682	0.37555	0.00641624	0.0164017	0.0001026	0.000271856	0.000506943	0.00140864	0.123613	0.270705	0.277901	0.552274

## Sheet: S5
Supplementary Table 5: Comparison of time-dependent AUC for biomarkers
biomarkers for comparison	biomarkers for comparison	p value	survival time	cohort
UAIscore	ctDNA_call_C1D1	0.00208369	OS	immunotherapy cohort
UAIscore	UAIscore + ctDNA_call_C1D1	0.00169464	OS	immunotherapy cohort
UAIscore	PDL1_status	2.81375e-12	OS	immunotherapy cohort
UAIscore	TMB_status	4.29909e-11	OS	immunotherapy cohort
UAIscore	UAIscore+ctDNA_call_C1D1+PDL1_status+TMB_status	0.00231141	OS	immunotherapy cohort
ctDNA_call_C1D1	UAIscore + ctDNA_call_C1D1	5.85307e-09	OS	immunotherapy cohort
ctDNA_call_C1D1	PDL1_status	0.00217758	OS	immunotherapy cohort
ctDNA_call_C1D1	TMB_status	0.000887684	OS	immunotherapy cohort
ctDNA_call_C1D1	UAIscore+ctDNA_call_C1D1+PDL1_status+TMB_status	1.08773e-09	OS	immunotherapy cohort
UAIscore + ctDNA_call_C1D1	PDL1_status	2.22045e-16	OS	immunotherapy cohort
UAIscore + ctDNA_call_C1D1	TMB_status	0	OS	immunotherapy cohort
UAIscore + ctDNA_call_C1D1	UAIscore+ctDNA_call_C1D1+PDL1_status+TMB_status	0.334429	OS	immunotherapy cohort
PDL1_status	TMB_status	0.784568	OS	immunotherapy cohort
PDL1_status	UAIscore+ctDNA_call_C1D1+PDL1_status+TMB_status	0	OS	immunotherapy cohort
TMB_status	UAIscore+ctDNA_call_C1D1+PDL1_status+TMB_status	0	OS	immunotherapy cohort
UAIscore	ctDNA_call_C1D1	1.01324e-07	DFS	immunotherapy cohort
UAIscore	UAIscore + ctDNA_call_C1D1	0.0012728	DFS	immunotherapy cohort
UAIscore	PDL1_status	0	DFS	immunotherapy cohort
UAIscore	TMB_status	0	DFS	immunotherapy cohort
UAIscore	UAIscore+ctDNA_call_C1D1+PDL1_status+TMB_status	0.000375725	DFS	immunotherapy cohort
ctDNA_call_C1D1	UAIscore + ctDNA_call_C1D1	0	DFS	immunotherapy cohort
ctDNA_call_C1D1	PDL1_status	2.57575e-05	DFS	immunotherapy cohort
ctDNA_call_C1D1	TMB_status	0.000142752	DFS	immunotherapy cohort
ctDNA_call_C1D1	UAIscore+ctDNA_call_C1D1+PDL1_status+TMB_status	0	DFS	immunotherapy cohort
UAIscore + ctDNA_call_C1D1	PDL1_status	0	DFS	immunotherapy cohort
UAIscore + ctDNA_call_C1D1	TMB_status	0	DFS	immunotherapy cohort
UAIscore + ctDNA_call_C1D1	UAIscore+ctDNA_call_C1D1+PDL1_status+TMB_status	0.105889	DFS	immunotherapy cohort
PDL1_status	TMB_status	0.448493	DFS	immunotherapy cohort
PDL1_status	UAIscore+ctDNA_call_C1D1+PDL1_status+TMB_status	0	DFS	immunotherapy cohort
TMB_status	UAIscore+ctDNA_call_C1D1+PDL1_status+TMB_status	0	DFS	immunotherapy cohort
UAIscore	ctDNA_call_C1D1	6.22627e-05	OS	observation cohort
UAIscore	UAIscore+ctDNA_call_C1D1	1.35337e-10	OS	observation cohort
UAIscore	PDL1_status	0.375338	OS	observation cohort
UAIscore	TMB_status	0.224595	OS	observation cohort
UAIscore	UAIscore+ctDNA_call_C1D1+PDL1_status+TMB_status	2.12357e-10	OS	observation cohort
ctDNA_call_C1D1	UAIscore+ctDNA_call_C1D1	0.00603254	OS	observation cohort
ctDNA_call_C1D1	PDL1_status	9.11957e-07	OS	observation cohort
ctDNA_call_C1D1	TMB_status	8.05987e-09	OS	observation cohort
ctDNA_call_C1D1	UAIscore+ctDNA_call_C1D1+PDL1_status+TMB_status	0.00059732	OS	observation cohort
UAIscore+ctDNA_call_C1D1	PDL1_status	1.13316e-09	OS	observation cohort
UAIscore+ctDNA_call_C1D1	TMB_status	2.87659e-12	OS	observation cohort
UAIscore+ctDNA_call_C1D1	UAIscore+ctDNA_call_C1D1+PDL1_status+TMB_status	0.346871	OS	observation cohort
PDL1_status	TMB_status	0.707163	OS	observation cohort
PDL1_status	UAIscore+ctDNA_call_C1D1+PDL1_status+TMB_status	4.66294e-15	OS	observation cohort
TMB_status	UAIscore+ctDNA_call_C1D1+PDL1_status+TMB_status	4.44089e-16	OS	observation cohort
UAIscore	ctDNA_call_C1D1	5.33458e-06	DFS	observation cohort
UAIscore	UAIscore+ctDNA_call_C1D1	8.39329e-14	DFS	observation cohort
UAIscore	PDL1_status	0.854398	DFS	observation cohort
UAIscore	TMB_status	0.196089	DFS	observation cohort
UAIscore	UAIscore+ctDNA_call_C1D1+PDL1_status+TMB_status	1.7919e-13	DFS	observation cohort
ctDNA_call_C1D1	UAIscore+ctDNA_call_C1D1	0.00544244	DFS	observation cohort
ctDNA_call_C1D1	PDL1_status	1.87789e-07	DFS	observation cohort
ctDNA_call_C1D1	TMB_status	4.17402e-11	DFS	observation cohort
ctDNA_call_C1D1	UAIscore+ctDNA_call_C1D1+PDL1_status+TMB_status	9.00875e-05	DFS	observation cohort
UAIscore+ctDNA_call_C1D1	PDL1_status	6.60481e-11	DFS	observation cohort
UAIscore+ctDNA_call_C1D1	TMB_status	7.54952e-15	DFS	observation cohort
UAIscore+ctDNA_call_C1D1	UAIscore+ctDNA_call_C1D1+PDL1_status+TMB_status	0.108318	DFS	observation cohort
PDL1_status	TMB_status	0.221544	DFS	observation cohort
PDL1_status	UAIscore+ctDNA_call_C1D1+PDL1_status+TMB_status	0	DFS	observation cohort
TMB_status	UAIscore+ctDNA_call_C1D1+PDL1_status+TMB_status	0	DFS	observation cohort

## Sheet: S6
Supplementary Table 5: Collection of analysis results
ID	riskscore	treat_score	SLC6A20	HOPX	HTR2B	COL4A2	SYNGR1	THBS4	INSIG2	CREB3L2	SLC16A12	MGP	PODXL	DDIT4L	FBXO32	GAN	CD46	CPNE2	INSR	NYNRIN	ABHD4	COL8A2	ZNF616	PTGIS	CMTM3	SLCO2A1	LTBP3	F8A1	PTPN21	TMEM59	TMBIM6	DNAJC3	ATP11A	LAMA4	TMEM87A	VWA1	ANXA10	PICALM	DCLK2	NIPAL2	CCDC122	SUPT3H	ITPKA	CXCR3	PTPRCAP	CEMP1	AKNA	ADA2	GRK6
RNA.0047e48e7484	28.3033	low+IO	0.0374815	0.650921	0.64121	13.4474	2.72147	0.421379	3.38125	2.98251	0.0243783	206.598	4.04786	0.83605	12.1706	11.442	79.3053	1.95539	8.54013	11.4159	3.85567	2.02026	10.9179	8.59512	10.7094	0.431778	37.7359	3.76125	2.93116	56.4663	60.7605	6.48589	2.5741	14.6205	9.48422	3.61594	0.0458339	26.7081	0.311168	6.73535	0.409153	0.25954	0.050535	0.395634	0.945368	0.371443	3.06302	0.797997	2.09487
RNA.00685dee45ff	18.2824	low+IO	0.0285244	0.629001	0.557688	2.43102	0.90734	0.407752	2.70317	1.20234	0.037105	110.368	2.71787	1.38385	3.869	9.94249	72.0896	0.340338	1.92114	1.46787	2.19091	4.10426	5.25595	1.39697	2.97148	0.865133	30.0661	6.86976	1.18473	50.6928	37.3049	1.10984	2.51245	4.53141	5.98827	1.51959	0.0123109	16.2632	0.0864288	1.64757	0.209916	0.0799683	0.0692251	2.89044	4.53252	1.35685	5.40385	2.4341	3.68449
RNA.00e261847394	20.7114	low+IO	0.196055	1.44825	2.78211	16.6775	1.1808	1.23461	2.1438	2.87842	0.0884387	727.401	6.78375	0.793514	21.4996	8.8369	120.875	2.47338	10.6702	17.6052	10.1664	2.8513	6.42679	32.9871	7.85929	1.57019	98.2073	6.0926	4.30126	39.6512	40.829	3.91596	5.03406	29.4939	7.80326	7.19194	1.10546	19.7838	0.842003	2.03025	0.372337	0.253618	0.0767423	0.600808	4.6658	0.188024	10.2044	2.12275	3.48892
RNA.01153e8a240c	46.4192	high+Obs	0.28207	1.25597	8.94436	13.6069	1.7311	4.77558	3.98394	4.30134	0.0596248	2466.67	7.89891	4.3649	13.6517	7.07677	83.0758	2.81498	5.68944	14.2296	5.64846	7.49873	7.55446	15.2706	19.6377	1.36765	104.183	7.64249	4.85116	58.6859	51.5718	4.72038	2.99685	34.1692	10.5547	4.40689	2.66303	35.8072	0.840103	2.01992	0.565656	0.21502	0.19966	1.67477	4.80224	0	10.5845	3.4537	2.56913
RNA.012f876013e0	16.6917	low+IO	0.0062063	0.428619	0.57637	10.7042	0.679518	0.343783	1.97936	3.61512	0.00201832	198.565	7.07949	0.62296	6.28709	5.98295	164.855	2.50948	6.17481	2.15013	4.73291	2.52591	9.58368	10.182	12.0652	1.38081	33.0467	13.9008	2.06047	45.2424	70.9871	4.24748	3.30762	14.607	10.9088	2.32077	0.115179	39.3401	0.408868	1.45585	0.516107	0.129599	0.251032	4.5202	11.6228	0.553542	14.6103	5.04251	3.53299
RNA.01f834b31d22	65.763	high+IO	0.129852	0.658819	6.20808	23.7503	0.888579	2.65743	3.13558	4.79818	0.0765389	3056.96	8.90085	3.25848	28.4438	5.90292	71.0345	3.67606	5.34704	11.2795	6.27809	8.06297	4.11116	42.4604	29.1911	4.5713	130.837	5.86374	6.90602	63.0528	49.2113	5.4326	3.49639	67.4192	14.64	5.32125	1.02628	41.2247	1.0153	1.96754	0.346405	0.180026	0.0656529	0.51399	2.91693	0	10.726	3.72716	2.52837
RNA.021391b76359	61.76	high+Obs	0.121899	2.1908	2.423	14.0653	0.960013	1.94764	3.96915	2.24994	0.255031	985.174	2.10288	1.01964	5.67711	6.85047	147.868	0.882835	4.07934	11.5004	3.92348	1.04124	4.54574	12.1789	5.69938	0.999039	35.5844	0	1.233	38.191	51.8247	5.96402	2.22056	11.8436	8.43773	1.76918	0.208688	20.9436	0.221052	0.9308	0.149512	0.0161477	0	0.643347	3.07456	0.120802	2.2722	2.17709	0.891581
RNA.02d107e06035	39.2511	low+Obs	0.174358	1.43816	3.1467	20.0634	0.834713	0.811835	3.82531	3.08684	0.0261702	820.472	5.89527	3.08516	19.7123	6.54828	243.287	2.3115	12.7315	12.3908	6.56731	7.11277	9.77044	18.5952	11.4141	0.827868	87.2139	2.0996	4.13165	80.1852	62.775	6.71945	1.50674	46.8886	10.9974	4.25957	1.98837	24.9944	0.634212	3.48872	1.0117	0.15651	0.0542494	0.318535	1.14171	0.398745	3.26071	2.40694	1.84628
RNA.032efca626b9	30.6218	low+IO	0.00870327	1.62393	4.97718	22.0144	0.391194	9.59917	7.99406	5.78698	0.0367945	2268.02	5.78761	0.727995	15.3052	6.99487	132.672	7.05747	8.57274	13.1893	6.97134	5.76049	5.76739	9.69892	21.7025	1.50838	78.589	21.7992	4.94133	56.2857	66.119	6.10201	6.36165	34.0812	23.1137	1.78328	0.0075125	44.1362	0.976922	2.34594	0.486772	0.186771	0.211218	3.9962	7.90257	1.29375	14.2861	6.53112	3.72031
RNA.03344c0c6a97	53.646	high+IO	0	1.60677	2.54159	16.0023	2.12365	0.570579	1.94617	5.99236	0.111221	963.13	5.83394	0.700587	14.6707	47.8328	57.2241	2.07166	8.30761	21.607	8.15634	4.46664	5.59725	38.614	7.4141	1.9129	134.441	5.21101	7.71981	35.0997	21.1287	3.72067	5.33309	29.6843	9.33853	4.54061	0.0150618	23.8234	1.37304	1.12442	0.190049	0.214335	0.112925	0.11051	1.32032	0.622519	9.05792	1.59188	2.10943
RNA.03f15d9f1ae1	28.4036	low+Obs	0.00886622	1.05276	1.27843	11.8351	0.439392	0.0316853	3.44169	2.9147	0.00576667	101.851	9.59822	0.148325	4.11238	6.43437	623.316	3.21279	12.1829	9.57419	12.7444	2.18696	9.06407	2.29015	17.7452	0.533549	65.0569	12.3849	4.69091	63.8177	69.974	5.32292	4.53672	11.5425	10.1375	1.99833	0	26.7978	1.02981	0.526048	0.202269	0.085204	0.35862	4.35178	6.20561	0.527187	11.1132	5.27778	6.28602
RNA.047ddc4dcdef	39.1193	low+IO	0	1.01265	4.2858	24.1919	1.01486	2.8302	3.82155	3.43498	0.186864	1440.8	5.21638	0.374521	47.8984	4.80533	125.757	1.48396	6.38097	12.987	7.16469	2.45425	3.56322	70.0976	8.72262	1.71673	77.619	3.41474	5.37764	59.0971	55.3951	5.25544	3.60843	41.905	14.2336	6.49836	0.31885	26.1131	1.32926	1.95869	0.329503	0.19519	0.150919	0.236307	0.282328	0	4.48851	1.0922	2.19353
RNA.05557234b69c	34.0777	low+Obs	0.20987	2.47924	4.84408	19.6832	1.93502	8.87258	4.07975	3.85557	0.523255	1140.88	5.07941	1.95054	21.3221	15.6253	74.7474	2.21123	6.97174	16.3818	6.98843	4.31391	5.56725	16.2025	16.0194	1.69997	64.4818	5.33527	4.46146	37.7644	33.2646	3.40237	2.11057	28.0442	9.31744	3.8821	0.0754816	24.0637	1.31677	2.20818	0.44618	0.220303	0.09432	0.276908	2.20558	0.693273	4.8065	2.96072	2.09375
RNA.055bdd197941	40.1866	high+Obs	0.11152	0.225199	0.0519135	20.1931	0.709967	0.246717	1.37429	1.57069	0	110.342	1.70548	0	3.41012	2.22607	39.4623	1.92824	5.74471	7.88634	3.74385	1.47	1.08905	5.74146	10.2366	0.381663	63.9336	0	2.18855	9.72076	23.3719	1.3312	2.42953	8.25672	3.64938	5.03249	0.788435	7.55011	0.246238	0.38394	0.00781618	0.045278	0.408117	4.6245	14.5663	1.10517	20.1972	2.99913	8.61843
RNA.06056fbba84f	53.8396	high+Obs	0.0964192	2.43867	7.5552	26.4256	1.80577	3.61803	5.5571	5.55556	0.0685912	1332.86	11.5308	2.41953	16.7764	11.6872	211.7	3.28883	11.8988	35.2474	7.86866	5.17774	9.59148	22.8631	17.1525	2.91151	114.933	3.04781	4.56188	61.865	47.5557	5.09488	3.0898	36.3815	19.1414	8.55065	11.3657	32.8009	0.658444	2.37258	0.350348	0.137159	0.316871	0.858723	1.70993	0.358319	8.65479	2.35927	2.24539
RNA.06de21ee3e7d	26.1271	low+Obs	0.0373556	0.181042	0.38039	7.17102	0.444878	0.495056	3.43796	3.055	0.0647904	187.409	3.86212	0.20831	5.75778	5.55005	61.2274	1.90297	7.73345	2.8633	2.28855	1.38213	5.94562	0.816021	13.3035	1.90543	54.2852	4.19844	1.38181	25.5204	30.2222	3.06057	4.03308	8.76475	7.2888	1.14811	0	28.1776	0.318697	1.20604	0.329887	0.169146	0.0251826	7.19605	35.5677	0.555293	45.948	7.24155	11.9857
RNA.085d1eed8ed4	57.0377	high+IO	0.0226731	0.535685	0.470994	11.1002	3.24678	0.106348	2.10734	1.15982	0.0276503	89.6028	7.54274	0.284478	9.91421	6.36376	55.3736	3.99106	6.11641	16.8353	2.72107	0.613632	7.20877	2.63469	9.36871	0.331359	55.2993	6.96221	3.03549	36.406	49.0015	1.47622	2.09229	6.50004	7.07859	2.70029	0.271548	27.0052	0.148328	3.33859	0.216912	0.239185	0.0917081	0	0.4289	0.168519	2.19947	0.501286	1.81283
RNA.086a2dda784d	56.0359	high+Obs	0	0.247869	0.0687459	2.00566	0.671968	0.00114235	2.3535	1.13246	0	22.0954	1.49023	0	0.329878	2.61339	73.6924	0.838124	4.72858	7.37761	1.50118	0	6.34005	0.179848	1.72003	0.31657	21.6213	0.739053	1.37887	35.1052	30.557	1.88831	0.299542	2.27136	6.73311	1.89938	4.18513	7.61351	0.127379	1.99151	0.429075	0.154101	0	0	0.870735	0	0.669661	0.0846422	0.576995
RNA.09d92885e797	27.3819	low+Obs	0.0642618	0.474949	3.7692	9.81671	1.20722	3.2984	4.00528	3.10964	0.127479	516.855	7.61278	1.0213	11.5934	4.81325	87.2008	2.79718	5.68624	9.21771	4.5304	2.26316	8.95943	7.36677	12.5981	1.20876	79.5688	9.28602	3.99471	48.0068	41.2001	3.70791	3.99002	33.9973	9.79401	2.56758	0	31.5648	0.386476	2.14878	0.723558	0.23077	0.0259926	3.66288	24.434	0.191051	27.6132	6.29796	6.71106
RNA.0a1ce425c761	38.6672	low+IO	0.0914154	0.210444	0.312775	13.6279	0.22125	0.142928	1.96587	2.62107	0.00891862	98.3944	11.8989	0.305862	6.89339	8.79772	136.017	1.85827	4.60428	5.18578	2.60798	1.10238	7.0931	4.64655	10.4604	1.35486	28.3022	5.50408	2.16362	38.4939	56.6789	4.04127	4.84336	27.9614	10.375	1.9199	2.19759	31.9856	0.348334	1.39727	0.396918	0.307805	0.369756	2.89479	8.30052	0	10.6915	3.39928	4.38074
RNA.0a5a473ae035	47.381	high+IO	0	0.080335	0.162041	3.01086	0.146188	0.00386335	4.91223	0.707277	0.00468748	21.5872	6.93034	0	2.93399	1.52379	38.4888	0.895993	1.62362	2.69247	0.80661	2.4216	4.33245	0.575057	6.26632	0.55811	8.33204	17.01	1.66592	14.5766	21.8116	2.186	2.22314	10.4452	3.07477	0.251037	0	22.9729	0.203151	0.703419	0.0700093	0.156014	0	1.59753	0.272664	0	2.70315	0.560581	0.516186
RNA.0bb57dc4fd08	47.3321	high+Obs	0.195012	0.289979	0.216633	6.26565	0.704909	0.142551	7.86724	4.48137	0.761026	389.879	15.4467	0.593164	4.62432	8.28596	107.11	2.38293	15.4131	8.04551	10.1397	0.777407	11.0019	1.38284	3.7082	4.66978	32.8786	7.47193	6.37556	38.7516	52.3364	3.34693	4.15509	7.91293	5.33582	2.1795	0	31.4643	0.221786	1.10062	0.430539	0.39646	0.0358538	2.24557	4.69507	0	7.36277	1.91167	2.17437
RNA.0bda8258f861	43.1467	high+Obs	0.121557	1.15499	1.54792	8.57427	1.24612	0.90026	2.69336	2.21489	0.0124835	296.137	5.75576	0.160544	11.3054	9.09189	111.699	4.83453	3.9251	8.82696	11.8638	6.70685	3.84794	9.22396	18.1838	1.02521	60.3642	7.08779	2.32141	63.102	55.225	4.33167	4.82845	16.9744	6.2451	1.86801	0.052463	23.0686	0.356864	3.95427	0.202453	0.159484	0.0517552	1.62074	4.47789	0.190206	5.20938	3.05399	2.84074
RNA.0d11270765e4	35.0127	low+IO	0.0750817	0.867713	1.75024	9.12823	1.59087	0.15996	3.3366	4.38166	0.033808	514.709	4.25831	0.24155	4.6455	18.1544	248.945	1.38672	9.5032	20.512	5.18071	1.12385	17.943	4.58254	6.86929	0.786474	41.9125	0	4.64603	72.5352	81.0794	4.98563	2.15595	16.0208	14.5979	1.42006	7.84689	24.3558	0.335413	5.1968	0.646046	0.209908	0.0233608	0.731556	1.52955	0.51512	4.47822	3.435	2.28948
RNA.0d557523da35	41.3355	high+Obs	0.0181316	0.604132	3.87729	34.178	0.773183	2.63238	3.78351	4.94667	0.182791	2220.52	15.5859	1.97163	37.2168	5.15044	77.5416	2.96461	5.82779	15.0978	6.3913	2.95673	11.932	32.7084	23.7963	5.10643	134.871	6.11349	6.35358	47.6734	46.2995	4.82324	3.51455	69.4433	13.8996	2.87921	0.0234763	39.5068	0.946859	2.03756	0.426987	0.164418	0.0366692	1.29186	6.1738	0	14.0774	2.79441	2.92757
RNA.0dbeb10e3d9f	52.41	high+IO	0.015707	1.31313	1.36272	31.3456	0.841767	2.87679	2.20414	3.38907	0.0944979	936.171	31.4019	1.31383	18.5262	3.67486	75.5035	4.16462	7.66132	7.89191	6.03216	2.64745	5.12014	24.9604	10.5004	3.46219	67.9854	15.3206	3.55842	53.6292	43.7181	5.04076	5.15779	46.1469	13.5128	3.94245	0.413519	43.606	0.621944	1.23434	0.294756	0.191233	0.127063	2.23822	8.91374	0.466971	14.1659	3.1031	3.57654
RNA.0e0c2ae14a4e	50.0067	high+Obs	0	0.26021	0.551549	11.1868	1.24178	0.0439037	1.35329	1.8532	0.0461667	307.684	4.4567	0.182686	7.17117	3.85405	51.779	1.45039	4.63638	8.28916	3.03551	1.05748	3.69343	12.4487	3.20974	2.2218	51.3482	0	3.13435	19.2197	18.2475	1.42136	0.963525	12.5735	4.48887	4.77335	0.717953	11.3973	0.635023	1.17568	0.396459	0.103364	0	0.230534	1.37715	0.216438	4.10828	0.436751	0.904202
RNA.0e4ccd874422	46.5721	high+IO	0	0.194956	0	1.77741	0.524366	0.0309824	1.05163	1.09226	0.00902199	12.7843	1.15058	0	0.384189	2.21766	151.122	0.392307	3.73196	5.69366	1.46877	0.0684301	3.12912	2.03093	11.6056	0.333897	12.5227	1.60355	1.05517	17.5464	28.723	1.40053	1.179	1.9423	3.11426	0.255796	0.870466	6.51104	0.048398	2.52243	0.169454	0.106642	0	0	1.31199	0	0.645141	1.33434	1.3754
RNA.0e4f5ff92ef0	25.6963	low+IO	0.108862	0.690525	2.19098	9.15682	1.77126	0.251732	6.97881	4.56839	0.189506	574.691	8.31696	0.374947	4.9685	13.6504	87.1126	2.00444	6.89833	45.1224	7.25482	0.710788	8.83977	6.36239	6.5133	4.56262	45.4503	8.17386	5.51104	81.1593	61.4476	4.89155	1.77913	14.964	11.5515	2.00093	0.87058	22.7536	0.740841	3.37918	0.513667	0.108271	0.0259013	1.9264	4.482	0.19038	9.91303	4.82198	2.88974
RNA.0ea2b919963f	32.0647	low+Obs	0.00650098	0.890064	0.079439	4.69825	0.277221	0.165533	1.61128	0.794339	0.00211415	18.6701	2.00024	0	4.03893	7.99223	77.3617	1.78594	2.11885	3.74054	3.99464	1.28283	2.86537	1.08899	2.90622	1.09317	27.5091	6.88901	2.3439	20.2448	35.0498	1.72255	2.2059	6.86625	9.56533	1.49854	0.979211	9.33509	0.193995	1.23377	0.138741	0.149844	0.0262951	2.26448	7.37861	0	11.6154	1.25408	5.58475
RNA.0edc6789317f	21.4305	low+IO	0	0.864331	2.32456	20.2855	1.18055	8.08941	6.43374	5.43378	0.0624594	1635.85	7.99463	1.60652	13.1599	14.9339	130.486	4.47943	9.88949	12.5999	9.13217	3.14576	7.86623	16.7412	11.253	1.55048	67.0715	0	2.27833	60.5065	57.4738	5.7618	2.60962	21.9828	10.4869	2.24874	0.0473669	29.82	0.657105	1.4662	0.222108	0.223362	0	1.59287	7.61236	0.543811	11.8067	8.2349	3.58763
RNA.0ee0854ef752	32.1682	low+Obs	0.00712666	1.16569	1.88103	26.0783	1.04312	1.40714	2.98723	2.81509	0.0417172	761.619	7.57863	1.13262	26.7282	5.68142	96.7532	3.95764	7.30108	12.5038	7.83937	2.51962	7.13301	15.9021	13.1237	4.10242	72.3301	3.26111	3.74102	47.0283	46.29	4.21396	3.06434	30.5425	10.3514	6.35201	1.49792	29.5029	0.606916	1.48413	0.199296	0.184863	0.49004	3.94931	9.97614	0	15.3626	3.90688	4.38147
RNA.0f852f2b2658	22.9219	low+IO	0.0209496	1.37913	1.39944	23.4353	0.515086	1.44745	2.57076	4.23245	0.0885679	879.548	8.03998	0.525707	20.2619	5.12835	73.9762	4.38202	6.4217	16.9067	7.9306	8.5359	9.46886	18.8368	27.0938	2.11078	142.509	6.39093	4.28953	52.2002	40.1323	3.71038	3.94145	36.0757	12.4425	5.83067	0.123569	38.3791	0.567449	1.17438	0.236397	0.269443	0.225965	3.86982	6.47285	1.24567	15.2725	2.74839	3.21634
RNA.1013e8cfd3ac	44.0972	high+Obs	0.075104	0.832973	0.931856	9.4434	1.26508	0.436151	5.70655	2.66862	0.016909	222.727	2.93256	1.01481	8.65263	27.8279	72.3048	5.31023	5.66322	14.1274	6.37084	6.11968	12.3959	4.93111	16.349	0.812534	31.7992	11.5484	4.55164	45.0349	52.2918	4.93676	0.913931	16.6876	10.9517	1.71642	0.0922558	18.9357	0.340817	3.03502	0.888577	0.2442	0.210309	0.365887	1.53	0	3.32519	1.29971	1.44704
RNA.1028607aca01	58.3974	high+IO	0.0377452	2.56864	0.75334	15.0724	2.13883	5.79186	2.27002	4.83974	0.0797869	949.924	5.49458	0.368345	8.2106	16.6909	116.173	2.48344	8.94216	12.9619	6.54033	2.41378	6.91263	5.71139	7.50804	2.4726	71.2954	0.75754	4.14233	82.9005	120.587	3.7702	1.92874	10.108	11.0001	6.86382	0.00271508	19.1675	0.733571	2.27162	0.324069	0.130001	0.152671	0.896437	2.49904	0.748112	4.26862	1.88051	2.79328
RNA.113c3d185c9f	45.3883	high+IO	0.652757	1.10124	6.32054	35.4818	1.38082	3.1485	6.47511	4.53521	0.118232	1289.22	11.9031	0.345574	21.9682	13.1429	99.9281	3.65136	7.58344	16.8239	7.43445	4.97071	7.54931	23.0596	22.739	4.2961	97.7761	0	7.32789	62.5116	64.4517	6.6084	5.62289	40.1456	12.8082	4.19021	0.552749	39.8418	1.59131	2.68822	0.583747	0.189855	0.167105	3.53228	7.97149	0.491305	17.975	5.12367	4.06223
RNA.11c47a1c9f68	37.2081	low+IO	0.0747816	0.223031	1.79948	12.5972	0.417673	0.483102	3.52245	2.82824	0.0187072	633.738	9.28191	1.25104	10.9562	11.3712	55.2602	2.75811	6.75216	16.1296	5.45982	2.46732	5.16771	11.8317	16.5148	1.12752	53.0573	5.40308	2.5508	27.9676	42.8586	3.18078	2.45786	23.7961	5.88845	1.94478	0.0968251	19.4584	0.780382	1.74267	0.478364	0.0781411	0	2.91453	7.18191	1.19714	6.93959	3.23682	1.94096
RNA.1220e9134acd	39.332	low+Obs	0.476595	0.804304	3.22388	7.62589	2.32464	0.467624	5.13386	5.35627	0.00553539	296.661	12.749	0.355941	9.0089	8.82199	119.863	3.70449	9.07405	12.4835	8.12441	5.11983	10.6933	9.58763	10.5412	0.825295	62.482	0	4.84763	57.1126	59.0139	4.51008	2.45499	14.4882	14.7985	1.43864	0	22.4747	0.675937	2.43112	0.275577	0.234907	0.309814	5.79425	19.9631	0.253022	15.5775	3.73246	4.0784
RNA.12b3e22ce36b	29.7113	low+Obs	0	0.496406	0.780664	8.20741	1.31253	0.449799	3.30305	3.2952	0.0609735	943.833	6.52305	0.522769	11.1381	3.31705	67.7394	3.34997	4.89469	10.8752	4.76224	1.42739	5.81322	16.5694	10.2244	1.22261	80.7024	8.69661	3.08565	62.7262	30.1679	3.60249	3.54021	19.4295	9.92822	1.17385	0	24.3579	0.650354	1.5007	0.516145	0.175614	0	6.70684	42.4295	1.03226	46.2243	4.6975	7.38858
RNA.132b9b06c461	40.613	high+Obs	0.0301084	0.642043	3.10517	12.8134	3.08832	1.83994	3.78609	3.72559	0.035249	685.799	5.60527	2.7703	10.4124	10.5794	86.5908	2.20865	5.74393	15.4938	4.37738	3.22644	5.87038	19.2731	11.5581	1.28797	78.7504	0.29005	2.87815	47.0696	48.5839	3.38844	3.50793	16.5303	7.65708	7.24873	0.550967	24.6805	0.500374	1.23036	0.199416	0.157071	0.0487129	1.04876	4.67032	0	6.3774	2.5973	3.25338
RNA.13e514347ac1	49.9804	high+Obs	0	1.77652	2.19046	11.0344	0.577413	0.69195	3.41766	3.01759	0.0448428	514.395	3.19993	1.07651	11.7582	8.23462	85.5499	0.815852	3.40361	10.9698	2.88736	3.42014	5.07176	13.718	11.4804	0.614841	47.3541	15.7191	3.61071	27.5007	40.8772	2.80274	1.66405	17.3322	9.19175	4.07321	0.0119025	27.6037	1.19223	2.76322	0.84902	0.116239	0	0	0.956428	0	2.40417	3.43258	0.756413
RNA.14c82c815a03	41.8203	high+Obs	0.123354	0.637159	1.93572	16.5878	0.224473	0.725051	3.58505	3.00312	0.0443379	291.752	10.0661	0.162917	21.1899	6.25163	106.579	2.17565	5.75646	5.72169	5.05787	7.41094	10.4029	8.77915	20.8223	1.96463	50.8855	15.6359	5.05523	45.3682	67.3343	3.84566	3.78615	29.5858	15.7294	2.46097	0.0196141	36.5923	0.548422	2.95915	0.320112	0.379974	0.34138	1.5419	2.21063	0	5.58744	2.66262	2.1906
RNA.14e0cc658154	16.0558	low+IO	0.0429433	0.289885	2.03902	15.0059	0.813093	0.611128	1.44225	1.81449	0.0478813	546.119	2.86178	0.615779	11.2829	5.05679	37.2529	1.87058	5.89331	12.3171	3.39938	2.05965	3.15461	26.0598	5.88758	1.04213	66.5566	0	3.39265	22.0456	31.9915	2.38693	2.81174	23.4402	8.01644	4.36806	0.164158	17.3568	0.467524	1.77895	0.158014	0.120569	1.26551	0.291398	3.13333	0.547161	7.30042	1.11363	4.55264
RNA.1646307e96c0	56.5135	high+Obs	0	0	0	1.83941	0.144559	0	3.18048	0.353891	0	5.18624	0.26128	0	0.199756	0.326233	38.4094	0.498397	1.24447	3.78668	1.34231	0	0.364959	0.18712	1.87988	0.108096	7.22409	0.0745883	0.0770083	15.7026	26.4509	0.644611	0.471861	1.04865	2.10511	2.69693	1.92745	4.10565	0	0.528135	0.203985	0.00626575	0	0	0	0	0.736042	0.705552	0.883107
RNA.165257b146ac	47.7156	high+Obs	0.0712971	0.751544	0.261365	25.4227	0.871008	0.375823	4.46976	4.43877	0.148391	242.893	8.23391	0.178912	16.2642	7.94657	153.907	4.43193	6.85713	4.53563	5.37842	6.68278	6.16494	12.2303	16.1704	2.02021	68.996	1.20197	4.78332	75.7928	64.4721	6.34104	3.51591	49.7808	16.1741	3.65214	0.00923134	67.842	0.702097	2.42325	0.272837	0.120032	0.144191	1.46751	3.6415	0	9.76801	4.29203	3.11409
RNA.165e4872a685	33.6762	low+Obs	0.0477441	3.53447	0.0350046	9.31566	1.16104	1.01948	4.92482	3.71476	0.0186319	932.623	5.94371	0.239616	8.8308	10.5937	108.192	1.67381	8.70346	14.6351	5.9853	1.22346	6.70765	3.02813	6.05064	2.09985	45.4809	0	2.53922	42.0737	55.4802	4.08315	1.62402	11.9721	9.2464	3.59511	0.539874	20.1515	0.560027	1.48578	0.40406	0.146615	0.0193115	0.98272	6.50274	0.567774	7.9477	1.9161	2.80682
RNA.17017a43f335	35.9614	low+IO	0.0407351	0.3023	0.223994	23.0155	0.0704215	0.127379	4.48209	1.96031	0.197053	115.772	3.47631	0.0851834	15.3683	6.06135	71.4875	4.60153	2.37511	4.4256	4.88875	2.49102	5.59515	3.96524	24.914	3.44239	23.0048	12.6311	1.75614	30.4031	77.3445	3.18833	2.39637	18.7397	8.17464	4.2515	0.204378	27.0008	0.269997	1.39251	0.412193	0.131714	0.123574	0.483723	0.866894	0	3.18075	0.737352	2.97238
RNA.176332765b13	34.6532	low+Obs	0.00696335	1.58614	1.73582	31.2263	1.31616	3.30038	3.21065	3.85577	0.1404	1580.01	9.65114	0.815441	24.6758	6.52798	64.5163	3.42077	7.43848	11.5965	6.57094	5.87799	4.66768	71.291	13.4798	3.18709	130.18	1.17393	6.42561	45.46	41.8935	4.46456	3.57611	56.5481	9.5478	9.23834	0.574016	35.5437	1.39061	1.80855	0.179356	0.178615	0.0563306	1.21277	4.87377	0	12.8357	3.46083	2.4144
RNA.17846ef2b943	36.2357	low+Obs	0.00959085	0.395094	3.72683	35.35	2.1665	0.664078	2.5519	3.54975	0.0842127	1846.94	7.39095	2.72761	39.3905	7.57317	70.5261	4.80336	10.0484	18.6926	8.89251	5.84853	7.9261	65.9617	11.5252	1.1807	194.351	0.230984	11.2792	49.4796	39.3446	4.4238	3.16239	99.244	10.3294	10.71	0.264917	39.6517	1.55428	2.10282	0.359962	0.239082	0.232758	0.607413	3.08426	0	10.5041	1.8551	3.00778
RNA.179bff4c90f0	21.7954	low+IO	0.00736755	0.794469	0.468146	10.5702	1.35859	0.157977	3.67898	2.4387	0.062295	131.257	8.63395	1.23253	6.58993	7.64108	102.58	2.33873	10.1968	10.7919	2.95071	0.646149	7.84768	4.91305	9.94128	1.5049	30.017	3.01646	1.98123	34.8496	46.7434	3.56269	2.69342	10.9999	11.4349	3.20788	0.152629	30.5002	0.351767	2.52145	0.422909	0.177803	0.0894006	1.16651	6.82911	0.876152	9.8929	2.55291	4.11016
RNA.191e0fbfcbe0	58.6241	high+IO	0.0362851	1.78052	0.827656	10.7778	0.439099	0.583526	6.44743	6.65428	0.0727671	675.653	20.0906	0.202341	13.7324	7.81139	122.33	3.23365	6.34557	18.3048	10.2688	3.72094	7.06171	9.36471	24.3315	1.32469	101.092	10.1953	3.11327	51.366	59.2683	2.99394	5.88256	31.1793	17.6703	3.34562	2.77187	23.069	0.367867	1.21425	0.320434	0.134585	0.146766	0.287253	1.14399	0	5.54694	0.760013	2.29715
RNA.1960d52816a9	37.3248	low+Obs	1.71189	1.40534	2.80053	19.9262	0.773084	1.71361	3.19623	3.88937	0.0499908	1051.58	11.7649	0.526016	19.2068	7.18619	62.4196	2.1151	7.94477	5.4643	5.42435	2.80548	4.30947	29.6545	10.7751	2.29223	69.3656	8.41407	3.33969	35.1595	40.6878	4.94034	4.65009	29.0099	8.14834	3.00653	0.470443	25.7344	0.765063	1.9493	0.555346	0.100974	0.0565245	3.98272	9.51673	0.415467	16.8158	4.26413	3.24716
RNA.19c4d6e526a7	15.0413	low+IO	0.0549811	0.525525	0	17.4154	0.513971	0.362955	2.04853	1.77527	0.0218535	68.8707	3.36083	0.357697	7.59661	7.86435	63.283	2.89758	8.10631	8.92365	2.49694	2.48632	1.35565	7.77262	8.84441	0.691138	44.5914	3.53108	3.37841	19.0616	25.1883	3.00948	3.78927	12.8225	8.72224	4.25584	0.0395489	11.6963	0.68432	1.29141	0.152855	0.155817	0.0988387	1.35415	8.20491	0.544864	15.8227	2.58441	7.24606
RNA.1ae3f4422ea1	26.7097	low+IO	0.0243729	0.782558	3.03782	3.81931	0.639047	0.378348	4.11979	3.12184	0.0158523	85.6903	3.84459	0.713544	1.76276	9.6326	85.5168	2.18103	2.68412	11.1226	4.04494	0.659634	9.35311	0.342825	9.02147	1.2446	29.2002	6.45691	1.78725	35.7192	57.5238	3.30548	3.5966	6.65866	9.17552	2.12242	0	22.9035	0.92452	1.94168	0.793686	0.170384	0.0492916	4.63079	23.1679	0.181152	19.1476	7.08719	6.06692
RNA.1c4d6819f6eb	39.6113	high+Obs	0.371873	1.3165	1.29223	17.7513	0.870569	1.92597	4.82874	3.13477	0.0151169	434.775	4.88143	2.23573	25.165	12.5528	117.174	3.09837	10.5175	10.7714	3.72976	1.32176	7.55862	27.7436	7.4352	1.11693	47.0301	10.4955	3.40865	56.0283	57.2753	4.52358	1.75483	24.6616	11.6916	3.83955	5.40925	22.5187	0.669556	3.1073	0.384845	0.135189	0.070507	0.0919987	1.31899	0.345495	4.32705	1.6047	1.99664
RNA.1c82b81e7052	48.8722	high+Obs	0.107974	3.09613	14.4957	23.8803	2.23994	7.08389	4.00112	4.35347	0.049159	1354.26	6.81274	4.63622	29.5502	7.74619	102.673	2.44934	6.98476	9.42098	6.75311	16.6111	7.61227	36.6063	29.4338	1.52973	127.501	3.46723	5.96952	45.8909	28.7333	3.78951	5.05452	40.0857	10.7599	7.04266	0	27.9651	1.69198	1.51318	0.37611	0.172157	0.0291154	0.455884	3.26801	0.42801	5.49794	1.5859	1.97433
RNA.1ca597da824d	39.8109	high+Obs	0.139937	0.910214	1.74597	22.0191	1.75709	0.993611	4.0536	4.2187	0.102992	1226.26	6.75137	2.46426	12.3512	6.31029	118.854	3.63441	8.34443	18.7117	10.4251	2.94708	8.66792	16.3636	8.18601	2.21862	139.607	5.67617	6.698	71.4925	61.507	4.9892	3.14538	32.9931	12.0158	8.52637	0	30.3102	0.980564	2.87368	0.677515	0.194774	0.148952	4.66452	8.35941	0.218966	13.5512	6.93248	3.20929
RNA.1de932765f57	45.5528	high+IO	0.262232	0.389211	5.78386	7.08601	1.2769	2.00021	2.29393	1.61055	0.0085279	546.43	4.8615	0.932224	7.49927	9.06795	93.3292	2.53975	5.2612	2.94859	4.80161	5.56989	8.87927	9.1668	10.9701	0.698852	45.7635	6.31555	2.01349	47.8303	48.4909	3.29586	3.31625	18.9841	10.0598	1.20894	0.00565884	17.6207	0.329563	6.15134	0.424558	0.254372	0.0530337	1.76458	2.85232	0.194904	3.75096	2.02074	2.55808
RNA.1f00642bd726	26.0527	low+Obs	0.00910891	0.568378	0.845931	6.45577	2.2466	0.13428	2.02526	2.70888	0.00148113	113.409	4.51073	0.0380963	1.92671	12.4983	104.327	1.13379	4.57347	8.35067	3.78556	0.168511	6.00134	0.0902696	5.45435	1.0133	30.6814	0	1.34639	26.6081	43.3534	2.9455	2.7804	4.25791	6.47899	1.77307	0.00786264	15.6667	0.444318	1.38512	0.288246	0.136241	0	1.298	16.5418	1.48945	19.3934	2.982	5.16647
RNA.1f38be38b105	37.9791	low+Obs	0.0649233	0.039331	0.0317333	2.8669	0.583634	0.0551041	2.59119	1.49842	0	32.1618	1.61555	1.03181	2.7342	9.84162	139.75	3.06983	7.85348	3.60402	10.4185	0.231315	4.30227	0.593581	5.19229	0.200929	34.5174	8.59981	2.81013	49.9529	66.0756	3.69402	1.87279	6.3436	10.3384	3.22588	0.313827	41.3355	0.0909073	2.08417	0.172002	0.168878	0.183821	0.102794	2.94752	0	9.57661	0.631243	5.45637
RNA.1f89744afebc	26.8164	low+IO	0.230748	0.677764	1.07659	10.7121	0.620526	0.590359	2.35749	4.00971	0.0090958	582.589	7.26232	0.643374	10.5057	12.8036	194.983	7.28204	6.57522	9.02403	9.20696	1.99304	5.61814	5.77157	9.7505	1.1229	66.4259	0.168403	2.85914	71.9444	87.7419	5.35103	3.40592	13.0019	8.58651	10.3514	0.168999	32.9031	0.316198	2.82441	0.360206	0.220283	0.0565654	1.88209	4.23271	0.623652	7.96334	3.61628	3.12647
RNA.1ff3e59d8833	14.3718	low+IO	0.0397305	0.991642	3.65087	19.767	0.796743	1.86711	3.98236	4.99841	0.00775232	863.446	8.33174	1.19639	16.4759	14.8684	58.9047	1.93129	7.1566	8.5967	5.25317	3.87644	8.1599	13.9965	15.7081	1.77609	62.9051	4.78431	2.85761	54.1153	35.6048	4.97275	3.08048	37.3856	9.32331	3.54119	0.147467	32.2203	0.510717	1.4612	0.257297	0.173967	0.0321403	2.51623	9.16913	1.18119	13.4334	4.84102	2.94431
RNA.217d10c745b1	37.4601	low+IO	0.00512856	0.366616	0.889896	8.66555	0.124125	0.687301	4.0377	3.40843	0.36192	584.843	13.4891	3.68927	4.6505	4.40239	67.0422	3.30131	1.84506	12.8841	4.02358	0.885515	4.22267	10.1255	12.7886	0.728357	33.349	0	1.6696	38.3758	58.7485	3.2417	4.80375	18.6224	6.70162	7.43461	0.0619763	29.1022	0.184826	0.650891	0.309484	0.0926416	0.186696	0.324805	1.2612	0.304946	1.97256	0.981376	1.64022
RNA.22e565ae7666	55.0511	high+Obs	1.21308	1.93781	19.2288	22.0303	1.66364	0.278518	4.7797	3.83143	1.03363	1577.77	30.2732	2.09741	4.01756	5.83574	98.8998	2.89496	7.27912	17.5196	8.10537	2.09881	6.43037	5.08683	11.229	2.48656	92.5919	1.30572	3.44511	52.6828	49.4991	4.90503	5.56241	14.0105	9.01	4.20046	0.00292488	29.4363	0.737365	1.48587	0.324174	0.143474	0.0548229	2.36062	9.87123	0	15.5378	5.41505	4.13842
RNA.234d5b6e6894	20.6289	low+IO	0.065187	0.963573	2.94726	16.5894	1.99842	0.634815	2.77991	3.8898	0.0911562	887.773	12.5564	2.01748	22.8713	5.58509	77.6095	2.87105	7.23108	12.8238	5.13208	4.25204	9.30789	32.8296	12.8864	2.71234	108.89	4.39587	4.82064	49.347	50.0845	5.17718	3.98633	36.9536	8.4121	4.94195	0.109723	30.3582	0.953167	2.11568	0.446142	0.138006	0.0791004	1.54817	2.58955	0	10.7847	2.18461	2.67854
RNA.256b34b67aa0	53.3327	high+Obs	0.241753	0.890221	8.09775	10.5253	2.01046	0.0910544	2.7126	3.51504	0.147989	520.786	6.0289	0.0396505	2.17617	7.14975	99.2526	2.35311	7.0524	16.4608	5.69544	1.0718	8.25569	2.83978	9.25407	1.38065	45.0792	3.08242	1.94482	41.1629	38.732	4.43737	2.66264	6.30362	9.67693	2.69526	9.99195	16.3836	0.274202	1.69494	0.251168	0.152074	0	0	3.22812	0.140928	6.96633	0.867848	2.82109
RNA.259c0581363e	47.893	high+IO	0.0427566	1.08049	1.88088	13.9048	1.41497	0.723071	3.33949	4.53919	0.0198638	252.621	3.86263	0.86856	9.84338	6.20253	141.607	1.77248	5.29317	23.6608	4.22237	3.61591	8.60941	8.61497	14.1289	0.31296	53.6519	1.76527	2.68038	38.8285	55.5102	3.0431	5.23492	15.1679	11.869	9.04229	0	19.7061	0.307056	1.44481	0.211267	0.185364	0	0.870391	3.58188	0	4.65278	2.96625	1.77647
RNA.25ab351ce51b	37.6893	low+Obs	0	2.77904	0.766088	7.73228	0.634435	0.215169	4.77923	6.21806	0.0547002	459.089	5.08966	0.127904	7.28822	11.4324	109.487	6.09279	5.83054	30.8402	6.94206	5.54236	10.2617	2.88407	20.5388	0.41277	59.6624	8.10192	3.4642	53.0524	70.7842	4.73137	5.58056	14.413	14.1004	1.64488	0	29.2179	1.53036	0.829141	0.303831	0.16573	0.371097	1.33159	2.31406	0.227303	8.00336	2.37246	3.37897
RNA.2638acbeb3cd	50.223	high+IO	0.00762064	0.433963	2.03003	23.1559	0.816806	1.47404	2.56931	11.4078	0.0768263	542.501	7.76897	0.0637437	8.99926	11.3333	177.192	4.45647	16.0354	19.7932	5.53972	3.0911	5.77305	18.276	14.6584	1.91561	88.072	4.40482	6.94441	48.6421	50.6478	4.19519	2.88919	33.2921	11.2177	4.37205	3.43042	29.7671	1.60409	2.14095	0.21311	0.156379	0.0924717	0.965269	5.0455	0	11.5839	4.39839	2.44512
RNA.2667376d9067	40.586	high+Obs	0	0.385613	0.293272	5.01925	0.348764	0.0186457	2.3486	1.13841	0.0101804	45.8535	3.17365	0.043642	12.7977	6.58946	55.3545	1.06443	2.33953	4.27047	4.43681	0.600574	1.94032	2.74871	6.61211	0.627949	11.4388	7.03674	1.3622	30.2337	45.0854	3.64713	2.90567	8.48244	8.08422	1.36303	0.569706	26.0251	0.0874278	1.38585	0.433876	0.149288	0	1.07391	3.65178	0	5.07379	2.67405	3.31029
RNA.26aebf21b21f	18.3807	low+IO	0.0439537	0.76332	1.57548	20.6137	1.39307	0.926106	3.60464	3.1139	0.0333525	531.265	7.55131	2.02211	9.50553	6.03443	93.0271	5.22275	7.65362	22.8115	7.59603	4.29653	4.98899	14.6974	14.121	0.982443	98.2853	0	3.29899	33.2822	43.0524	4.63042	2.37578	23.6866	9.64408	5.17844	0.03794	18.424	0.748295	1.51405	0.194078	0.118567	0.207414	4.40753	8.45315	0.435583	14.5975	5.75114	5.48188
RNA.28020b4e92b3	52.5471	high+IO	0.0790499	0.236252	0.901557	15.0695	0.935354	0.23071	4.5044	1.09877	0.0137106	148.313	3.5867	0	16.2557	8.02295	116.637	3.56702	3.52086	6.07518	7.15593	4.55689	4.45203	3.29865	10.7637	0.233775	30.6866	9.26528	2.15973	32.6532	41.3875	4.79177	3.44569	18.943	8.45029	1.72769	0.0818813	28.4812	0.389524	3.20339	0.151253	0.0879614	0.0426321	0.166881	0.996907	0	2.52291	0.787673	1.63636
RNA.28115ee6c923	28.6503	low+Obs	0.0729414	0.450721	3.44046	24.9094	2.44631	0.495276	3.16377	2.46391	0.0237209	850.404	5.77618	1.03722	32.8981	6.13096	85.9934	3.04067	8.009	20.9697	8.46379	6.31714	5.67083	78.2079	9.33366	0.910498	140.851	6.14847	5.99194	42.0888	40.7667	3.88322	2.16337	55.4363	8.08368	13.9367	1.98644	24.2825	1.05483	1.95751	0.413327	0.160747	0.147516	2.30978	3.03558	0.867422	8.02846	2.82172	2.25731
RNA.281e07e0b8bb	43.3586	high+Obs	0.0229026	1.00822	1.54856	13.7628	0.343142	6.66716	2.82432	2.02108	0.0372402	1714.58	58.0085	1.14943	16.843	3.11744	124.481	4.0652	4.82143	13.4716	5.42393	17.3138	4.47478	13.7497	11.6161	2.32855	93.0637	0	3.04425	69.006	51.4289	5.33384	2.1974	15.723	11.2278	4.57537	0.0329485	29.6838	0.509947	2.44173	0.39327	0.0733645	0.123515	1.45048	3.61034	0.680897	10.3447	2.03728	2.78134
RNA.29b6672152aa	39.7975	high+IO	0.0111451	0.265569	0.508434	4.04345	0.650803	0.116169	1.86186	0.817793	0.0773211	43.8077	2.89449	0	2.68511	14.7337	83.9604	2.29016	11.9818	10.5297	2.24199	1.3898	5.87314	1.66266	2.87969	0.444569	50.9072	0	1.84065	22.7397	38.7674	1.74594	3.12433	4.22278	5.10352	1.00859	0.00962021	7.09924	0.289088	4.73973	0.199578	0.186022	0.195344	0.0588204	2.17855	0.55224	3.43539	0.67054	2.14557
RNA.29b867fecc7d	30.0842	low+IO	0	2.07755	0.420886	10.4237	0.569561	0.0769324	4.54412	4.45353	0	104.316	6.73638	1.37791	17.7628	9.72036	131.862	3.7997	3.83381	16.505	9.65383	4.41214	7.4142	3.07826	12.591	1.14065	100.098	9.91835	2.65141	50.7186	92.8288	4.61804	3.29295	23.3633	12.9176	5.36976	0.0387797	37.6035	0.452039	1.33278	0.275518	0.117945	0.302864	2.13398	2.26629	0.667835	5.21863	4.01963	3.65022
RNA.29cc42fe3ee5	29.005	low+IO	0	3.07797	2.84859	15.7494	0.895569	1.59321	6.1548	7.17802	0.126352	947.267	10.6224	0.583316	14.7695	15.0747	179.122	4.62987	10.7005	22.7468	5.95754	1.48804	16.1155	26.6817	11.3587	2.85367	75.3902	0	6.16993	109.857	66.726	8.55813	6.07555	35.6257	19.6048	5.30724	1.05341	46.0031	1.26003	3.14721	0.850446	0.230346	0.282068	0.946407	9.79959	0.888541	14.4165	4.35366	3.61921
RNA.2be571a5e683	57.8536	high+Obs	0	0.0768997	0.620449	3.43196	0.431192	0.00895341	6.87315	1.04308	0	8.96123	2.00114	0	1.03927	2.27408	129.484	0.782373	5.62459	18.5368	3.7845	0.0503535	2.58682	0.0811586	6.65836	1.03498	27.3476	1.20677	1.53664	38.9394	55.5319	2.26752	0.873085	2.85221	7.43889	1.89936	16.5048	15.6665	0.330486	2.23265	0.105707	0.057928	0	0	0.189572	0.496562	1.71309	1.08839	0.591222
RNA.2c31eeaf75c1	51.2272	high+Obs	0	0.431258	0.869879	20.6312	0.324759	0.175565	10.5545	2.53602	0.0385842	95.3139	7.68062	0.434187	12.8785	2.24897	73.8219	1.63299	3.94728	8.5333	2.17654	3.13993	5.43596	4.48505	11.6785	4.391	13.0269	3.7504	2.77943	126.536	80.2948	11.2357	5.9442	19.7178	10.0518	2.31706	0.0064008	44.0711	0.146386	3.60422	0.562081	0.280223	0.149968	1.64372	3.36657	0	3.85338	2.67302	3.54586
RNA.2c32656525f1	40.3543	high+Obs	0.0469148	1.07054	1.14656	16.3299	1.03634	0.471544	4.43173	3.00269	0.0203425	402.98	26.2422	0.784849	13.4611	8.13907	83.0458	4.38826	4.55198	20.5939	8.06486	2.89302	8.55605	14.0528	8.04926	0.674886	63.8713	12.9937	4.02891	65.2998	78.748	7.15048	4.45074	26.5892	9.26593	3.96524	0.431957	41.7533	0.337431	2.45479	0.702017	0.204521	0.158134	1.73322	2.81033	0.232464	6.16412	2.1109	2.24983
RNA.2c487b227025	29.9191	low+Obs	0.0593312	0.831829	1.305	22.744	0.771715	0.477074	6.54945	4.43575	0.187435	399.722	6.45962	1.55975	22.7278	6.82589	117.939	2.87783	6.86331	15.6781	6.39394	6.26042	6.71929	16.3386	22.1088	4.07174	103.666	11.2272	3.03253	66.9544	64.6655	5.35158	6.25021	46.8476	11.8313	6.3389	0.0621879	39.3494	0.51753	1.61524	0.617518	0.218024	0.171416	0.2684	2.88604	0.251989	5.26572	1.11341	3.07921
RNA.2ceab619e6d3	54.07	high+IO	0	0.835034	3.5668	10.3987	1.34914	0.135826	2.21649	4.73243	0.011536	361.337	3.9591	0.974934	5.36909	5.93637	133.999	1.33618	6.81128	15.657	2.75243	3.22912	7.80203	12.5291	5.52849	1.41674	41.0986	0	2.63214	37.5625	59.1491	2.99997	0.924189	13.5784	6.80002	9.89013	0.017497	15.0579	0.529275	1.56109	0.335639	0.184545	0.061492	1.20354	4.79309	0.30132	4.30254	1.36283	2.44418
RNA.2d13d739f816	36.045	low+Obs	0	0.4725	0.311913	11.0815	0.0572029	0.361086	3.39849	2.86726	0.0138351	307.43	6.67555	0.296546	7.20969	4.16263	65.4058	2.46488	3.28176	2.39899	2.19788	2.62342	2.05091	2.59307	10.7015	2.58208	23.0676	9.90442	1.68797	39.5669	56.1072	7.06012	3.17883	17.011	9.75902	1.88866	0.0979259	37.4643	0.387365	0.989039	0.172194	0.109638	0	5.3887	12.0715	0.421601	17.3783	8.41948	3.15566
RNA.2d3aeaed3b27	52.7662	high+Obs	0.280046	1.69654	5.14101	21.6692	2.45445	3.71229	2.72988	4.13885	0.116488	1475.35	6.90265	0.926096	37.4908	15.0962	245.347	2.11054	11.1172	21.3621	6.8067	3.65017	11.1831	35.8432	9.45557	1.60351	98.7279	7.05828	6.47459	80.5266	54.6222	5.73552	3.37318	34.5442	18.7201	5.03749	22.034	35.8573	1.04049	3.54422	0.790813	0.216936	0.131713	0.412466	2.34077	0	4.38362	1.61	1.55037
RNA.2d884f2d7034	28.5951	low+IO	0.0427507	1.71794	3.709	25.2878	0.903294	1.4705	1.64911	4.19178	0.0509766	527.219	10.921	1.78797	12.1514	4.3103	70.1039	3.23785	7.91662	10.7399	4.5736	2.0797	3.46759	24.9595	10.7538	6.71092	95.1353	0	3.44492	52.6825	34.6997	4.45897	3.94431	35.2296	7.93809	4.45274	1.89736	29.1199	0.716365	2.08573	0.372288	0.127162	0.230557	3.4972	19.5436	0.21183	26.0685	5.46107	4.56488
RNA.2daa10d5d6fd	67.326	high+IO	0.288092	1.05246	3.50968	19.0806	0.548351	2.83128	3.83432	2.7486	0.0936888	621.191	5.80232	1.46047	10.1065	3.21979	47.1526	2.26971	3.95398	6.54418	5.99895	8.66133	4.92338	11.4674	23.8459	0.980163	45.5606	0.735886	2.7074	25.8224	28.8194	3.60369	1.72768	30.7238	5.84024	1.49809	2.89368	19.0903	0.465917	1.36181	0.27947	0.0794799	0.0353112	1.17491	3.71573	0	4.83126	2.58482	1.70775
RNA.2e8a24345877	35.2445	low+Obs	0.320373	0.823672	2.00514	11.6813	0.540341	0.568969	2.02215	2.89967	0.00508227	510.674	7.7611	0.718969	16.3873	5.47607	77.9674	2.98688	7.80252	10.4326	8.74545	2.20581	7.6535	16.6314	9.87065	1.06137	71.8983	0	1.93216	50.5344	60.2776	3.31816	3.05043	19.5023	8.76147	2.16143	0.0370968	35.5244	0.640336	2.59134	0.299022	0.201562	0.158029	3.21671	5.02568	0	17.9473	8.83808	3.79307
RNA.2f57bb0bb153	56.3311	high+IO	0.0201231	2.30811	2.08191	21.6868	2.00225	1.94168	2.88496	5.3946	0.102525	1243.65	7.95579	0.561073	27.5364	11.643	91.0082	1.62536	7.29852	39.1791	9.34734	4.87168	7.31934	45.0948	8.17059	1.53619	127.984	5.00796	7.44679	54.6205	52.9193	3.7885	1.99783	43.6323	12.8858	7.35298	2.76181	25.1154	0.831449	3.95871	0.434396	0.138615	0.108525	0.318612	0.888211	0.997103	5.00433	1.20029	1.8259
RNA.2f6f9251ec4e	26.6626	low+Obs	0	0.62147	1.14909	20.2101	1.09199	1.1393	6.08907	4.20494	0.215458	1219.35	6.14145	1.19179	25.2856	16.2855	92.4536	1.94135	5.1548	11.2145	6.25352	3.01656	6.77055	38.4241	7.97645	1.47475	54.9313	8.06393	5.73736	34.2541	46.6564	6.17452	4.57029	38.0215	8.22428	7.9188	0.0676423	32.5512	1.02696	1.55915	0.545238	0.263036	0.0288151	0.338386	3.63858	0	9.55614	1.82744	2.91988
RNA.2fdac5567a4a	19.0625	low+IO	0	0.24078	0.689338	3.3718	0.554116	1.05383	4.77829	1.99345	0.00416947	45.8413	7.09433	0.107243	4.70024	4.47171	82.5097	1.59584	3.53097	10.5849	3.20049	2.1171	4.87596	0.508229	7.20392	1.4483	32.9318	21.769	1.10989	34.3193	38.227	1.9936	3.03567	5.32484	5.99059	0.689588	0	21.8037	0.284001	1.8161	0.967114	0.156097	0.0259293	4.56745	20.1302	0.381172	16.6299	4.10443	4.81038
RNA.317f8e9b03d0	53.2803	high+Obs	0.612404	2.54399	12.743	32.1192	2.11741	2.75133	5.10205	5.35335	0.0341411	1296.93	10.668	4.31756	34.836	12.3806	139.046	3.27972	14.2887	23.6269	8.61559	4.59164	10.1355	41.6044	11.0154	1.73887	125.459	0.2107	6.17562	63.1857	59.395	6.47238	2.43247	50.81	16.4421	5.46734	1.48012	33.5067	1.42181	2.23097	0.952864	0.273715	0	0.554073	2.31693	0.260098	8.2154	2.76904	2.59878
RNA.324c36ebef0a	42.8164	high+Obs	0	0.0502505	1.54065	3.04744	4.42143	0.125984	1.81402	4.48309	0	35.6644	1.70537	0	3.94176	14.2855	109.977	1.27377	3.85882	8.73028	2.24126	0.363735	4.63983	0.198875	3.82721	0.780121	20.5111	5.49369	1.32345	20.5898	28.1629	1.21894	0.776255	3.36733	7.2737	5.14124	0	9.64607	0.128522	0.666514	0.225859	0.071322	0.0167754	0.984996	4.00121	0	4.82514	2.46668	2.5584
RNA.32bb9ba755ee	31.5137	low+Obs	0.0299646	0.726109	0.410092	3.48694	1.66456	0.187399	1.55089	1.59044	0	30.3782	2.36225	0.100257	1.03456	17.5525	69.5026	1.25353	3.58345	5.74296	2.72896	0.714475	5.71393	0.0536426	7.00497	0.702734	60.7388	2.74231	1.29146	13.5311	20.3066	1.8888	4.63158	4.42689	7.1642	4.45125	0.00258649	12.1644	0.641051	0.758235	0.44985	0.112152	0	9.67844	55.3226	1.60353	39.6673	4.75446	14.5517
RNA.32d2f919d8e7	51.0724	high+IO	0.268299	0.832508	0.127941	7.78485	0.271508	0.388791	3.81627	0.941304	0.0042562	186.156	3.4748	0.821055	16.4423	6.38281	64.7749	2.17848	2.11364	2.18754	5.67248	2.00869	3.09458	10.0329	5.66293	0.576067	21.6193	0	2.98009	46.5405	39.5719	3.62296	2.19181	9.00568	9.67529	3.5867	0.576152	25.5135	0.249351	2.5224	0.592337	0.67331	0.158812	0.518051	2.72334	0	4.97136	1.14052	3.99608
RNA.32f48225e0b6	36.1191	low+Obs	0	0.242428	0.183373	3.56585	0.0960845	0.294216	8.23497	8.5186	4.6389	30.3917	4.97071	0	9.58423	10.0688	203.535	1.17893	21.9468	2.93896	2.12688	1.43949	4.58049	1.43385	8.95846	0.289553	40.7431	0.200786	9.13275	73.149	69.7728	7.06597	6.35629	5.36852	14.6593	0.811406	0.0359816	33.8204	0.516703	1.36601	1.61359	0.660823	0.168607	1.188	1.41937	0	2.74038	1.67293	3.21858
RNA.333c5e26f34f	44.781	high+Obs	0	0.879896	2.14151	16.1336	1.20358	0.292239	3.06263	3.45914	0.0585545	634.493	11.8671	1.00406	8.26599	7.86612	73.311	1.74606	5.07112	10.6032	4.75807	1.76005	5.05189	14.0637	12.603	6.83963	57.1247	0	4.60974	30.1821	29.8326	3.05083	2.84337	36.7459	6.90143	2.05984	0.373007	23.47	1.16552	2.06348	0.384265	0.0941048	0	0	3.29249	0	6.28677	2.71599	1.96298
RNA.3345e9c60f2a	59.0862	high+IO	0	0.0122884	0.03718	8.70309	0.0701341	0.142716	3.0498	1.82609	0.0395796	9.6813	3.60234	0	8.5234	3.29844	43.7722	1.93096	3.57443	2.49658	1.59975	1.52882	4.32282	0.680872	14.9331	1.3968	23.494	1.70984	2.15528	16.3591	19.5577	1.38788	3.37907	10.002	5.60682	0.519528	0	18.9635	0.374824	1.12779	0.171668	0.231208	0.102558	0.883208	4.50864	0	8.62836	2.85607	3.26992
RNA.346454fb0eab	44.4782	high+IO	0.00722979	1.53295	0.477062	12.8031	1.13321	0.229305	5.1386	1.84858	0.00470232	63.301	5.61246	0.0604745	17.672	7.38074	108.406	4.03621	4.83183	4.21847	3.0542	4.04218	5.34419	2.99533	8.30247	5.59131	25.0519	14.6262	4.21129	50.3999	59.9823	5.04625	4.05651	14.6416	9.17447	2.33315	2.28095	30.9736	0.34187	3.05098	0.377758	0.172912	0.204701	0.572352	1.64116	0	4.22534	1.17033	2.53672
RNA.34ec2c8e43b9	23.1086	low+IO	0.0131555	0.103606	0.0160754	6.9325	0.106133	0.0352604	2.19372	0.754813	0.00641732	15.3722	1.53888	0	6.13928	4.39953	79.0772	2.91159	3.0756	4.11785	1.1548	0.117179	4.13739	0.428963	6.36666	0.095	84.6824	0	2.46244	19.184	36.9139	2.1465	3.86065	6.87561	11.9084	2.05533	0.00567777	20.9528	0.170617	1.6231	0.246874	0.12072	0.452294	0	0.871001	0	3.41811	0.309567	4.4797
RNA.350e0d9091ca	42.8924	high+IO	0.013575	1.71055	2.95267	24.1393	2.45632	2.8926	2.52345	5.7089	0.273708	1274.47	10.9328	0.965172	23.0998	7.31519	97.5454	2.91946	8.83363	30.033	9.08616	2.79966	4.10313	38.575	10.3556	2.45774	93.5297	0.817345	7.82292	44.9045	48.2159	4.09151	3.26935	40.6476	10.009	6.84939	0.114247	35.1731	1.98962	1.52285	0.384618	0.173613	0.109816	3.11656	5.90626	0	12.9281	3.16632	3.62499
RNA.35215bb436f3	43.4099	high+Obs	0.00628554	0.510248	0.0768064	21.6306	0.0796856	0.471717	2.70339	4.4496	0.118557	70.4987	21.318	0.157728	23.9134	8.87795	56.602	6.18483	2.43284	1.64274	5.37957	0.56848	8.52285	2.66038	20.5974	1.32279	54.0696	0	4.90291	39.8025	92.9026	4.54057	4.77258	24.8226	7.82079	1.51327	0.0379789	24.4673	0.942158	0.815016	0.25441	0.198015	1.44915	3.18463	4.75605	0	6.23677	2.27226	3.1227
RNA.357305b61ed8	41.9347	high+Obs	0.177385	1.23167	6.78613	29.0646	2.15446	1.84995	2.18831	3.46019	0.0310618	792.44	6.42808	1.54082	18.6437	10.6303	79.7169	1.99486	6.99407	21.2172	5.98885	3.57137	9.67901	20.2833	11.892	1.14019	107.648	5.09366	3.52479	38.7298	39.5565	4.90943	4.47498	26.0088	11.1261	5.10236	1.70193	18.3798	0.891093	4.00232	0.431787	0.118311	0.0551911	0.540107	0.387176	0.405666	6.55088	2.31112	2.68332
RNA.359a0f25d7e2	45.0578	high+IO	0.0349832	1.03846	1.53893	15.6871	1.45819	0.768353	2.64583	3.00422	0.032234	584.385	6.13417	0.926634	13.1512	9.18261	98.0254	2.73115	5.2394	15.7934	7.0214	1.64591	4.81849	26.5345	7.91517	2.07313	79.955	2.52759	4.04595	36.5729	45.4505	3.43741	3.00285	25.2648	9.17077	5.22664	3.1908	19.9734	0.678555	3.39979	0.16305	0.145766	0.0943333	1.47705	5.40442	0	9.01792	3.14507	2.74579
RNA.35bab4d635e6	53.0923	high+IO	0.585619	0.437277	1.99702	10.9284	0.729868	2.52479	11.3799	3.83222	0.101866	1185.14	12.5759	1.65181	10.4183	6.75624	89.4797	3.47559	6.86405	18.3625	11.7308	3.22866	6.52378	17.2973	23.0685	4.13763	109.312	23.4519	3.62157	52.6333	49.9128	3.67507	8.33543	54.1854	12.4831	3.20908	8.7433	41.6098	0.382958	2.02545	0.220495	0.191889	0.0275431	1.18598	4.50847	0.404895	9.96089	3.07798	2.81918
RNA.36bfeff3d1fd	45.859	high+Obs	0.0458126	1.64301	1.23158	7.92412	1.01903	3.6387	1.84515	4.42339	0.0312868	1048.59	3.39727	3.21892	6.76581	10.5696	92.0643	0.927891	5.22555	4.20455	4.7378	0.872628	3.21815	3.66426	5.58039	1.14845	36.3321	7.50273	2.41962	41.7962	51.4656	3.6736	1.32247	13.023	10.7208	4.29449	0	15.8875	0.693009	1.18986	0.273086	0.164848	0	0.145072	2.25322	0.136201	2.94925	2.3243	1.77339
RNA.379f64e113c9	40.004	high+Obs	0.0389315	0.78302	7.04073	13.7485	2.24345	0.0382607	3.5759	4.00187	0.00253214	212.786	7.28097	0	4.79316	12.8278	120.954	2.24226	6.27154	20.1446	5.72422	1.90991	6.30369	5.03298	8.84574	2.59717	83.5477	1.12514	3.97613	58.7758	48.4942	5.07363	2.03345	24.2426	13.9849	4.42721	1.90204	18.7623	0.76318	3.78146	0.240663	0.177219	0.15747	1.72594	6.03892	0.694462	8.42148	2.93157	2.28068
RNA.384d562458e1	55.1815	high+IO	0	0.433526	0.249844	14.2152	0.189825	0.241026	2.79466	2.59044	0.012929	155.679	5.77799	0.142521	19.1081	4.18324	74.9264	2.25047	5.13059	3.23336	2.22791	1.15187	5.49335	4.71335	7.29086	2.24989	26.0263	5.33459	2.03988	44.5168	47.671	3.79786	3.18194	19.6451	9.33979	1.16372	0	24.0359	0.235971	1.15598	0.292576	0.169485	0.0229725	1.34887	7.30575	0	7.8083	2.63183	2.55122
RNA.389bfd9ae3f2	41.7899	high+Obs	6.64545	0.280602	0.880435	17.7201	1.62373	0.752931	4.3848	2.90506	0.0334735	303.758	8.2185	0.538109	7.49932	4.32722	56.2041	2.77652	6.85179	7.61155	8.64711	1.51629	3.81016	12.8904	10.6065	1.04637	89.8018	4.02831	1.76847	27.1779	50.0972	4.7145	5.81387	18.1363	6.84064	7.18384	0.591392	28.6512	0.414953	0.672381	0.359805	0.17803	0.0260208	1.01857	4.0159	0	7.57215	1.59699	4.14819
RNA.38d9e49da188	55.3579	high+Obs	0	0.74106	0.477837	5.25695	0.381345	0.0873422	4.24851	1.48605	0	184.614	2.45596	1.55159	3.26212	2.83461	61.555	0.915716	3.39238	2.25486	7.20629	0.322892	7.66485	3.74703	7.4638	0.760268	7.04782	20.1638	2.96641	37.5906	41.0536	5.20515	2.44719	16.3742	4.88396	1.92605	0	23.2143	0.507501	2.93118	0.143888	0.192713	0	0.396887	5.59534	0	4.16762	1.94459	1.56705
RNA.38f61c66bef0	34.0649	low+Obs	0.128017	1.79925	2.78448	19.1845	2.95083	0.843511	4.99271	4.1133	0.482929	676.627	6.98832	2.08809	20.0597	6.80837	89.877	4.30416	9.20392	37.9964	7.84868	4.74532	6.24983	31.4954	10.6846	2.48943	144.439	3.39146	5.71498	44.8567	36.8821	4.6886	2.34536	24.2655	13.6876	7.31172	0.63815	20.7791	1.59565	3.61666	0.27792	0.178061	0.0258902	0.304037	4.35899	0.761194	5.63533	1.37711	2.1465
RNA.3a0dd17bc744	25.0694	low+IO	0.0559352	1.4458	1.367	6.64995	2.04142	0.233212	2.69571	5.43431	0.00202115	219.966	2.7362	0	4.97543	5.92741	74.417	1.72111	4.82651	14.5306	3.29041	3.01491	7.13366	12.0679	13.5351	0.899752	70.4609	7.18471	2.38961	39.3845	48.1664	2.91003	3.41071	13.4967	12.5986	3.85215	0	18.4652	0.462227	2.06352	0.311014	0.2169	0.0251385	5.80579	17.7527	0	14.5587	4.77638	5.2426
RNA.3b2b8d226ef6	38.5499	low+Obs	0.0342956	2.07765	5.48991	29.8233	2.12453	5.38893	4.48451	4.10735	0.0669185	959.675	7.1604	3.299	44.1351	7.28559	83.175	3.22053	6.20199	11.2735	7.90257	6.4738	7.05943	52.8609	13.6789	1.83681	117.368	0.619477	5.66143	59.0213	75.0193	4.98302	3.91716	57.0009	11.0252	9.70614	2.61249	32.5124	0.956496	2.01797	0.877046	0.161073	0.173398	0	1.78409	0	6.86438	2.09738	2.20966
RNA.3bb321f72141	35.7783	low+IO	0.138282	2.32468	1.3518	21.9912	2.22124	0.582979	7.52884	3.03676	0.0730762	6528.84	13.78	1.01209	5.91054	6.2019	128.251	3.38002	11.2324	14.4982	6.7331	5.37689	12.658	9.63686	21.3031	0.445795	85.3975	12.2807	4.62435	74.4276	83.2367	7.67456	8.56361	34.3703	21.316	2.3021	0.00373008	46.0656	0.724114	2.30242	0.337094	0.212946	0.489407	0.13684	0.490469	0.256946	5.00389	1.00569	5.11668
RNA.3c46f833901d	55.5504	high+Obs	0	0.839282	0.578766	5.63929	0.320701	0.423163	4.54249	4.16439	1.74054	130.616	2.03989	0.0495227	6.22781	17.5872	73.8515	1.80525	5.51654	11.8509	4.14142	1.41168	8.49903	10.0084	6.96889	0.315564	33.6505	0	6.79094	31.1245	31.8138	2.29737	165.205	8.54326	5.79464	4.15484	0	21.6499	2.35383	1.15618	0.335489	0.0979633	0	0.84366	6.49577	0	6.39136	2.97926	2.45725
RNA.3cf15d207745	28.5049	low+IO	0.00958609	0.185834	0.210848	3.21799	0.331442	0.0235523	4.21903	1.26891	0.00623488	52.7728	3.20433	0	1.6503	4.84639	155.514	1.3944	5.6509	12.9734	3.28702	0.788174	9.6533	0.916275	9.69129	0.398864	47.0409	2.53957	3.73872	59.095	61.1288	2.98283	3.0809	2.31081	9.7878	1.15395	54.1113	17.5673	0.0693139	3.78921	0.483238	0.108399	0	0.0758889	2.35738	0	4.59243	2.69698	1.72638
RNA.3d61a2c71c0d	47.9971	high+Obs	0.00865206	0.408835	0.232593	23.9126	0.229347	0.421285	3.61085	2.98414	0.0393917	150.155	18.0826	0.289485	5.83492	5.25745	99.4095	3.95085	3.48542	6.94147	3.03795	4.20898	9.04376	8.50784	17.0682	0.699175	21.4119	3.75074	3.61348	42.8339	65.1396	7.04646	2.49218	42.8544	10.5964	2.30462	0.0373415	41.1009	0.323724	1.51623	0.553947	0.174419	0.0349958	0.547957	1.30935	0	3.42217	1.41398	2.07756
RNA.3f4b4786e090	41.1059	high+Obs	0.264197	0.65904	1.36731	14.5981	1.10154	0.454727	2.93139	3.40097	0	359.487	15.513	9.42462	9.24258	12.0654	51.1309	4.71009	8.02203	2.09381	1.96105	2.7579	4.76873	9.25563	6.91565	0.820326	28.3831	13.2872	2.89823	54.1813	32.4351	2.26212	3.85135	17.0983	13.0514	1.67176	0.214636	18.3815	0.634992	1.09306	0.137243	0.338561	0.220011	0.369095	2.20488	0.924073	3.90016	1.61954	3.34572
RNA.3f6a0c1f6d40	27.6295	low+IO	0	0.451769	1.2088	6.48378	0.929624	0.0475899	2.81518	3.51007	0.0346451	269.821	3.81947	0.0636506	3.74602	10.2576	61.611	2.1241	3.07058	5.6117	3.4651	2.4505	6.07905	3.90188	13.6071	1.30574	57.8309	0	2.44574	36.6585	41.48	4.13601	9.67154	14.5301	8.26482	2.37773	0.0361261	27.4823	0.67773	1.86574	0.274398	0.145704	0.0307789	13.976	46.9266	0	39.1224	10.3581	8.07286
RNA.3f76e3df9b35	34.5227	low+Obs	0.0541697	0.481307	1.25031	9.62969	0.839352	0.0994823	4.70571	4.15965	0.168333	145.119	11.2607	0.402763	4.36739	15.6889	102.728	3.22276	5.65978	15.706	4.87065	1.1877	10.5746	1.2853	9.18291	4.79555	29.4993	0.144957	1.42454	88.8583	79.1225	3.1854	2.52528	11.8208	10.1798	2.71314	2.81849	29.1428	0.432441	2.13083	0.633401	0.162651	0.0973801	0.190595	1.25242	0.357882	5.47551	3.41475	2.47315
RNA.4007fb25ca26	20.6674	low+IO	0.0510111	1.46789	0.763582	18.4315	4.67387	20.4488	2.99812	3.88321	0.0912398	2803.62	6.92091	2.08011	18.7069	7.29688	126.517	2.60644	11.3563	13.9003	7.53881	3.84465	9.62189	7.41568	6.90402	2.30669	91.4658	2.76422	4.4629	60.8108	51.6426	5.11084	2.76433	18.2347	12.3655	8.13299	0.00275199	25.7414	1.17533	3.27963	0.506789	0.140522	0.0773735	0.807666	3.0155	1.32699	8.23587	2.26883	3.07544
RNA.402c57a12f90	47.7071	high+Obs	0	1.60316	0.893115	12.7694	7.2254	0.106957	5.09837	5.42172	0	49.982	4.44011	0.0527036	5.01421	11.1107	78.7738	1.77735	5.06791	23.4881	4.80496	2.70251	12.6899	3.53295	25.2471	0.353167	25.8232	7.43559	1.86554	57.2329	71.7465	6.12003	2.93773	19.0716	10.1605	6.35823	0.0108774	27.5861	0.347115	1.83947	0.231843	0.12019	0.0509707	0.0997611	1.1919	0	3.43747	0.524636	2.10641
RNA.405f3a681f05	44.075	high+Obs	0.658335	0.871656	3.48321	21.2049	0.461501	0.54573	5.86284	3.00999	0.00220715	783.287	8.59832	0.397392	13.8214	9.53841	115.69	4.02393	7.63735	7.71391	7.18643	2.33442	7.36428	5.82333	10.5218	2.63025	37.6991	0	2.09074	54.8085	49.7182	4.50527	3.39357	20.9491	9.97728	1.18203	0.295848	37.4935	0.409732	5.03752	0.414555	0.154474	0.164711	2.14918	6.8045	0	9.36323	4.20504	3.10488
RNA.409605df7033	53.9837	high+IO	0	0.764832	0.373239	29.1794	1.07368	0.297908	1.02053	2.11455	0.0148998	274.095	12.924	0.255492	3.64564	3.52074	43.5518	2.15215	13.2553	4.64119	2.12263	2.11375	3.36568	11.727	7.59986	4.3064	51.1228	2.08427	2.34412	12.2037	18.7852	1.45359	3.4017	22.5443	3.76008	4.48523	0.0329567	13.0649	1.58573	0.50207	0.112391	0.0967401	0.20591	1.04783	4.33349	0	15.0912	1.00836	4.33638
RNA.410086f45a16	49.3907	high+IO	0.0401693	0.811162	1.8816	24.7742	0.447524	0.55328	3.59931	3.52533	0.041367	370.822	18.9568	1.40001	6.29308	4.7317	112.348	2.40133	5.14783	7.82629	6.61145	2.16513	7.35659	9.02742	19.55	1.68981	47.4096	9.83555	2.51246	41.9742	58.3621	4.90864	3.79127	28.578	11.0662	3.94382	0.89573	28.8821	0.756096	0.970688	0.290686	0.195432	0.0541589	1.69602	6.33225	0.39808	9.98041	3.10927	4.07444
RNA.41d2013452e5	48.0222	high+Obs	0.0935483	0.348752	1.17829	15.0428	0.323446	0.324671	6.60963	2.9239	0.00468036	453.176	4.30064	1.08346	17.1049	13.6052	91.5651	3.75236	3.91979	17.5677	6.3957	3.29358	8.71119	12.5004	13.5761	0.576563	31.4371	6.93231	3.90665	45.2153	58.8494	5.36638	2.15527	25.4839	9.35639	1.58503	0.0310574	33.5414	0.470767	4.38545	0.487202	0.21578	0.232851	1.25329	4.49212	0	4.76013	1.23185	1.85455
RNA.4228b364ceca	30.4561	low+Obs	0	0.592835	1.81362	17.4496	0.460532	0.346077	1.85773	4.65263	0.0397802	144.144	8.6374	0.545701	9.70753	3.63923	108.33	2.74482	5.72968	6.70782	8.43356	11.2197	6.51475	2.91978	21.2047	2.20414	71.4004	3.33882	4.44975	40.3602	30.6837	4.35852	4.28663	41.4951	7.61007	2.21396	0.00703916	28.9258	0.735664	1.08304	0.276061	0.164397	0.0659698	2.71147	7.71318	0.484892	12.9411	4.04881	3.78976
RNA.42995e9c2731	39.1947	low+Obs	0.0934543	0.347779	4.84521	6.29345	0.692402	0.286268	3.92941	1.79958	0.0108542	132.987	6.36512	0.725873	6.33799	4.39249	68.1963	1.66175	4.41909	2.54253	4.41305	0.951336	4.26006	5.69765	5.42075	0.654206	20.6667	0.321534	1.73053	18.2314	27.8827	2.50881	0.948871	13.888	7.56293	0.991619	0.63382	19.0686	0.151696	2.50749	0.319311	0.0848895	0	1.05691	3.91451	0	6.64173	1.25319	1.64435
RNA.42b612751016	27.7968	low+IO	0.0143076	1.22502	0.12821	14.7079	1.72042	1.66389	2.32934	4.27647	0.724299	607.634	8.03349	1.0372	11.9153	13.6196	90.6917	2.10754	8.24107	11.2566	7.48326	1.33323	4.90481	4.88179	6.27874	7.80802	95.7105	5.97273	4.35477	51.006	47.2881	5.47538	1.79719	14.0771	11.9799	10.8957	0.00205834	22.2992	0.776174	2.57666	0.407128	0.158171	0	0.151022	1.71413	3.26113	5.06068	1.09513	2.15218
RNA.4474ad7e5134	30.5148	low+IO	0.0904515	1.20551	1.32633	12.4228	2.9606	2.54827	2.08801	2.12659	0.00980509	574.564	4.69825	0.958351	12.6405	8.17753	130.056	2.87792	3.6805	6.31614	7.36097	4.71835	5.87859	15.2789	10.5356	0.875055	62.3076	0	2.51566	33.9545	28.9988	4.01968	2.86306	21.4746	9.28845	2.03866	0.0806786	27.7904	0.470622	1.25814	0.252946	0.10152	0.0243905	0.381902	2.50953	0.358551	4.19449	2.06453	1.99096
RNA.449ef1d6130f	61.5602	high+IO	0.621603	2.90841	6.27049	30.3892	3.04853	8.08518	3.09722	4.01008	0.0258061	1553.31	10.2857	2.59973	28.4828	15.3998	63.9066	3.70637	6.54195	23.8206	7.72761	9.31553	7.1247	39.5397	20.368	2.41722	128.147	5.09636	6.19956	41.034	36.707	4.47035	3.66898	36.1434	13.0563	7.58768	0.0342482	26.0281	1.14756	1.66293	0.277389	0.211192	0.133737	0.523507	3.25239	0	8.40142	2.1238	3.58644
RNA.45419ccce21b	28.2106	low+Obs	0.0147922	0.615336	2.81976	9.65485	2.71634	0.422904	2.57897	2.58681	0.00641398	278.382	3.49562	0.206218	6.51023	6.25938	73.3178	2.54207	6.13353	33.9246	4.36882	2.75001	7.39513	11.2355	11.3853	1.14958	55.0255	0	2.70409	20.7702	28.8325	2.96709	1.3288	17.9702	5.03448	2.87933	1.26407	15.8286	0.466312	2.43338	0.569691	0.0944119	0.0598313	0.234207	1.30582	0.146591	4.92274	1.02767	2.17914
RNA.45786f170fb4	39.2754	low+Obs	0.0678605	1.20248	1.82429	20.8848	2.98175	3.27773	6.81741	6.35587	0.159997	3312.4	9.50162	2.19955	19.1492	9.86789	112.884	3.76099	13.3682	15.656	9.19125	4.73097	11.6577	15.7387	13.3592	2.97235	168.316	6.33307	8.60478	70.9701	62.7486	5.6397	3.08513	35.2961	15.5557	9.73309	0.0512539	35.6387	1.50708	4.13293	0.642974	0.244551	0.171551	0.402917	3.3697	0.504375	9.7993	2.56638	2.31781
RNA.4590bd40c3d7	22.756	low+IO	0.23591	1.30411	2.57643	18.094	1.03658	2.22625	3.50665	3.5412	0.213375	886.623	8.15856	2.03497	23.0758	7.58202	77.5254	3.33384	4.8422	19.7304	6.59273	6.25341	7.36748	47.2572	18.1717	1.84302	102.315	5.32652	4.51489	41.41	44.8669	4.63159	3.75842	49.1065	11.3174	3.36096	1.51771	31.0139	1.37242	2.20441	0.347221	0.168327	0.029819	2.3345	4.88101	0	10.3667	3.35138	2.80033
RNA.462ec54c7b19	27.3507	low+Obs	0.0292163	1.02657	2.90963	16.8937	0.749204	1.02453	2.84861	5.14231	0.0475064	901.931	8.36279	2.62712	16.1077	4.01113	125.534	3.38373	6.69534	29.1964	6.61195	3.38307	6.71813	28.6639	9.28646	2.38609	151.311	4.74957	5.03147	79.9737	64.2601	4.93767	3.97945	44.3821	16.7645	4.602	0.0283713	37.9964	0.927169	2.5026	0.634273	0.148828	0.0886304	2.77552	11.3298	1.08575	15.75	5.34892	3.92355
RNA.469b664040ce	58.2494	high+IO	0	0.196536	1.34175	9.55566	0.642336	0.473787	2.30431	2.8637	0	162.71	6.29836	0.139161	2.95883	3.16034	61.4881	1.72771	4.57905	12.6735	3.77652	1.54458	5.77973	4.44358	10.2862	2.96633	30.8795	1.0017	0.999728	16.2015	26.0477	2.7421	1.45724	6.76665	4.57696	1.87487	0.00179508	10.2967	0.282601	0.808961	0.495858	0.0661159	0.0168232	0.395122	3.38319	0.494617	6.11244	1.76816	2.57861
RNA.47da87ac33c9	26.5572	low+Obs	0	1.72686	1.18152	7.72307	1.06372	0.280476	6.43068	5.63811	0.0245022	156.498	5.72873	0.210074	5.9316	4.23009	147.675	1.98845	4.83202	20.798	4.42639	2.77906	5.57318	3.66104	11.3818	0.580787	24.9854	1.66335	2.17701	36.989	63.1614	6.31525	3.2284	16.3215	9.75711	1.96188	0	43.0901	1.13137	1.61344	0.720809	0.206872	0.0253958	2.38586	7.72012	0.933325	9.15437	4.82853	3.16477
RNA.492026cf2214	30.2145	low+Obs	0.0315503	5.31352	1.21442	19.823	1.27267	4.49598	2.14182	6.69535	0.0974729	1004.88	6.57045	0.19793	33.7042	13.8576	124.317	2.05068	5.39063	13.0877	5.43085	5.44758	4.45429	34.9377	9.47839	1.10392	105.459	6.26878	6.13076	35.5937	33.9887	4.56214	5.29195	27.4679	9.15712	7.79788	0.156593	27.1609	1.31627	1.2149	0.336667	0.21372	0.159518	3.12213	17.6064	0.234498	29.5359	5.02973	4.34312
RNA.493e46ae8f51	38.1995	low+Obs	0.0199751	1.02859	1.61097	38.6957	2.06042	1.59278	3.25811	5.06866	0.172144	1913.63	6.66996	3.09105	61.3117	9.94725	90.5056	2.61871	13.8724	15.5604	12.3836	4.74917	10.1646	75.1266	8.52011	2.32856	147.718	0	9.43241	63.6733	45.0606	5.80809	2.7353	67.3369	14.1624	14.6319	0.275874	33.755	1.47872	1.4991	0.9114	0.284331	0.080795	0.158134	1.51145	0	7.42403	1.32748	2.64634
RNA.49e4d0355239	31.4375	low+IO	0	1.56029	12.54	21.1966	0.747841	0.343377	8.60531	4.88553	0.0129858	631.96	4.51529	2.42156	21.3807	19.1551	90.217	4.18353	9.01119	16.8676	6.40793	5.26673	15.1708	10.5631	28.9054	1.66834	58.1286	0	6.66527	72.3743	68.3185	9.05253	2.64037	50.2686	29.0388	3.57952	0.0775525	61.9499	0.854729	2.49862	0.609759	0.25895	0.242269	0	2.26609	0	5.37134	2.44202	3.07903
RNA.4a6508a31cf8	47.1139	high+IO	0.188023	2.08001	3.83591	21.8764	3.75924	0.872791	4.57378	5.00757	0.0903895	1235.29	12.1359	1.0257	36.9791	15.2877	134.65	3.61856	9.41493	16.6616	9.82217	3.00225	10.0213	29.5778	13.8805	3.62636	88.6738	8.0722	4.01271	50.6898	47.8087	5.70306	3.87117	35.3777	15.9224	7.11881	0.575098	38.7328	1.22911	2.36412	0.739974	0.359724	0.0991973	1.03548	4.7939	0.243041	12.8557	3.40765	2.79218
RNA.4aa314351dba	27.9695	low+Obs	0.111411	0.468902	0.573217	14.9749	0.331143	0.340524	2.69295	2.54178	0.0305106	346.499	5.81159	1.66763	11.0959	5.29704	54.9379	2.83739	4.72564	7.29422	3.12052	3.28645	4.93566	11.3633	7.59949	1.03037	50.7132	3.67175	2.25994	34.8141	37.0929	4.08867	2.31476	24.9039	9.036	2.31281	0.240419	24.9865	0.444177	1.86394	0.224391	0.205911	0.0948703	1.67114	11.0922	0	14.9555	3.71491	2.86459
RNA.4ac29605e5c2	33.234	low+Obs	0.0742909	1.74623	2.7234	23.9367	0.530851	0.391604	2.46412	4.24814	0.0628153	971.226	15.1316	1.86425	32.4216	4.53041	74.1623	2.50052	6.87697	7.58582	5.25782	2.9116	6.10546	27.4826	12.9798	4.14622	73.1369	5.54655	3.47216	49.7068	39.8829	4.88231	5.62384	28.2673	9.96401	4.2241	0.21803	36.602	0.961796	1.19974	0.563121	0.285573	0.0901474	7.64568	15.1776	0	23.4975	7.30391	3.32943
RNA.4b4aa21d05a6	31.1756	low+Obs	0.0797878	1.12139	4.38737	27.102	2.83225	0.937394	5.68548	3.17747	0.0467052	749.012	8.41691	0.600655	17.2172	17.4013	92.1866	2.17429	13.1087	21.2083	4.31175	3.90332	24.1042	19.8287	15.2491	1.92058	94.7698	10.7609	5.07007	78.5614	47.2348	4.11974	2.94348	23.7715	11.5891	12.9969	2.53446	23.9875	0.937723	1.93747	0.193767	0.155081	0	0.631645	4.37702	0.711629	11.9488	2.68218	3.64185
RNA.4baaad0443bb	29.9433	low+IO	0.0274025	0.717147	0.776844	9.83782	0.903237	0.352544	1.70793	1.35524	0.0267343	320.336	4.82565	0.0458424	5.58824	3.18184	106.705	1.5056	2.83204	2.32062	6.04363	1.39689	5.37635	6.94844	5.6418	0.618149	25.258	6.46759	1.65548	28.5176	34.9128	3.00749	2.3531	10.2381	8.03887	4.60406	0.021288	18.3887	0.428986	2.42261	0.169394	0.111671	0	1.21483	3.8359	0.162936	6.58913	2.5141	2.67738
RNA.4be78a227124	44.0176	high+Obs	0	0.410656	2.07081	14.6113	0.87193	0.486664	3.78334	2.83094	0.112191	410.888	5.73683	1.46815	13.1522	3.97276	93.6299	1.66716	3.28455	10.4718	4.78156	3.17654	8.33639	6.48938	17.1029	1.5984	29.0777	13.2646	3.15201	38.6969	47.0582	4.90179	3.00988	28.5503	12.4225	2.01519	0	28.6234	0.504315	1.33176	0.244973	0.154373	0.073442	2.10822	5.95353	0	4.63099	3.37117	2.36791
RNA.4c18714302c5	17.5029	low+IO	0.0381429	0.257481	1.54475	5.55937	0.439601	0.184995	2.10526	1.91637	0.0389848	212.314	3.7008	0.136736	4.72915	3.20191	69.4434	1.08759	2.78995	2.51702	2.46633	1.12752	5.53723	0.595739	9.118	1.16548	44.2688	2.49342	1.39756	26.9764	32.4696	2.67864	3.09822	9.39952	7.76925	1.00483	0.0376277	20.8275	0.247657	1.81775	0.25664	0.145282	0.0881602	7.24707	36.0769	0.485997	32.6447	6.77468	7.89571
RNA.4c9b1d9b2ae5	41.3591	high+IO	0.0471855	1.99144	2.05649	8.52833	1.91243	0.129984	7.22341	6.61708	0.890007	257.757	8.02848	0.46047	7.92187	38.8134	182.545	2.09095	10.8647	26.098	9.94509	1.93981	10.5913	6.3957	10.5147	1.51982	88.6351	5.11383	6.19592	125.559	90.5267	8.18976	3.14382	15.2737	18.3368	4.27011	0.285108	31.5788	2.00919	2.94174	1.03595	0.188086	0.0318093	0.747095	2.08272	0.701415	6.63409	4.28683	2.01863
RNA.4e609ac5dc69	35.2996	low+Obs	0	0.456877	0.68726	12.3184	2.54125	0.536749	4.62411	10.2099	0.72538	178.132	7.68009	0.962281	5.00737	15.7249	181	2.38184	4.80909	18.361	7.08297	0.972155	7.00334	9.21862	19.5807	2.52963	83.119	11.3904	6.82763	58.5243	44.2349	7.91471	9.61906	19.6043	10.5476	7.39891	0.146195	33.469	0.949196	0.863876	0.771358	0.218431	0.103405	0.505965	3.02251	0.760046	6.92131	1.5965	4.53128
RNA.4ecfb2e27d1e	40.8647	high+Obs	0.0563511	0.375517	0.964019	30.7683	0.227308	0.748893	2.59309	3.7683	0.123698	77.9611	17.2734	0.353517	26.3242	3.94454	56.8916	3.10755	5.13974	1.72677	17.8153	5.15446	6.56506	2.20675	11.4112	0.733928	35.8018	10.009	2.9321	43.3207	35.4272	3.33987	2.48995	56.7257	9.18609	0.7938	0.00304008	39.162	0.54651	1.2344	0.456168	0.150143	0.199438	5.46482	10.9263	0	12.792	2.76134	3.17867
RNA.4eec1f242ad5	35.0679	low+Obs	0.0370813	0.202177	0	17.8299	0.229709	0.066259	2.01046	0.806088	0.00602951	36.1971	1.0384	0.116314	1.92129	2.93205	21.8495	1.69327	2.26766	9.75702	2.00897	0.425568	0.43981	3.8674	6.06428	0.645533	21.2125	0	1.25499	17.6224	32.8233	1.85841	1.4472	3.90067	5.25151	6.67187	0.0920227	6.22836	0.176621	0.1712	0.0238777	0.0328217	0.206231	1.54117	7.27759	0.413412	5.74031	1.52941	4.75909
RNA.4eeeb4372c56	23.5614	low+IO	0.0533448	1.80973	3.09628	17.7358	1.22192	0.262129	3.49984	2.89692	0.0281904	284.946	5.22842	0.669313	15.8816	6.54008	178.546	2.68639	7.71566	18.9943	6.91424	9.39343	10.2764	14.5762	17.8309	0.444838	110.068	4.01483	4.57495	70.0992	44.5661	3.90794	3.95955	21.104	14.4717	3.44984	0.610112	21.4473	0.590823	1.7109	0.608489	0.356536	0.215769	0.316731	2.77504	0.198243	3.91525	2.43814	6.49439
RNA.4f13c1b06f5a	41.1971	high+IO	0.0959813	3.16896	5.21917	26.1039	1.29056	0.518087	2.68211	4.1109	0.0364158	1215.73	6.76487	1.07046	18.428	5.93889	114.033	2.34459	7.78827	13.3203	5.77047	5.40358	11.4085	49.7425	10.6941	1.89781	118.46	3.27476	7.08244	58.8702	51.2803	4.37529	3.27081	48.6706	12.945	5.49017	2.62011	29.1143	1.23196	2.04595	0.718115	0.337511	0.064704	0.506562	2.57216	0	7.66911	1.71255	3.02993
RNA.4f5dc34f981b	21.6718	low+Obs	0	0.576142	0.871589	6.82232	0.735524	0.354965	3.63745	2.10541	0.0223821	108.74	4.29823	0.837371	2.60533	4.2933	91.9592	2.39626	3.89365	4.96906	2.11109	1.4147	5.84104	0.672055	6.95416	1.30814	33.0254	7.38369	1.30223	54.1403	48.7238	3.65599	3.24194	11.802	10.1955	1.1538	0.0567079	24.4809	0.252774	2.22982	0.423613	0.150093	0.0253074	4.25978	23.5532	1.30211	21.219	5.97016	6.35284
RNA.4fa02a0651ff	50.0772	high+Obs	0.152249	1.42449	7.46231	35.6159	2.26159	2.19526	4.97895	4.03008	0.0357586	1221.94	6.0804	2.4055	54.3626	11.9834	97.1028	3.51972	8.51646	15.8168	9.60576	6.35171	8.60818	92.8203	11.7252	1.73642	163.45	12.0187	9.50708	68.0201	60.218	5.52918	3.16092	66.0426	13.2488	13.6913	1.74859	32.0461	1.75128	2.04061	0.560212	0.25424	0.0342119	1.07137	3.20004	0	7.64278	3.57389	2.70512
RNA.4fc6094f1406	35.7187	low+IO	1.046	1.39734	3.01517	29.5331	0.757321	6.27513	3.05494	4.26549	0.0370693	1979.61	11.5227	0.729119	25.4208	3.7149	82.8469	2.17291	11.6061	6.91454	5.92264	3.98775	5.91072	25.5805	8.3325	1.19437	96.4387	8.88172	7.54277	43.7127	38.3513	3.86421	3.41556	29.958	8.74434	5.01462	0.0520899	27.2471	1.16205	2.05501	0.572395	0.15455	0.027121	1.38013	1.64891	0.79738	8.15753	2.31645	3.40057
RNA.50397a48103a	32.0994	low+IO	0.0346993	2.27027	1.18723	9.57302	1.51167	0.505322	3.22511	2.84001	0.0293394	170.352	4.76255	0.348296	7.24085	8.23485	187.837	3.19455	13.1159	12.2885	5.12098	2.33946	8.64537	5.96783	14.8859	0.763658	47.6606	1.33711	2.17938	57.2338	72.8383	4.34062	2.93629	13.6607	11.5885	3.48379	2.86938	24.8234	0.283556	1.10165	0.301323	0.334462	0.0561406	0	3.54453	0.825291	5.00715	2.13553	3.4765
RNA.50fb08f41a10	56.1288	high+Obs	0.044526	0.427733	0.00777268	2.1542	1.15096	0.130708	3.43712	1.78164	0.00206858	196.155	1.10483	0.106412	3.62909	6.76926	58.005	0.794081	3.75827	8.69874	1.81468	0.226631	9.41837	2.48689	1.73485	0.649637	17.8265	5.59158	1.26971	38.2723	26.5693	3.32205	1.38609	3.78579	6.12216	2.39485	0	14.7118	0.161342	1.22843	0.369804	0.0884742	0	0.755343	3.48946	0	1.67006	0.919466	0.773572
RNA.518022868f3e	47.3503	high+Obs	0.0417655	2.20969	1.15681	23.5108	0.73005	0.94841	3.03193	2.80137	0.0294284	536.435	4.1404	1.45563	23.5645	11.6791	69.6334	5.08578	4.91119	3.03208	5.78575	5.26544	5.61417	9.76442	11.9049	0.971831	43.2283	14.2499	4.41686	39.8142	36.2247	3.79318	2.95245	24.2428	11.0982	2.74557	0.0090128	29.6085	0.506517	2.53272	0.389322	0.134291	0	0.991918	3.29193	0	6.80248	2.13121	2.23344
RNA.519afb40379e	34.4211	low+Obs	0.0130215	0.74152	1.89349	8.68186	0.660326	0.221042	3.65457	6.00437	0.148213	265.739	3.688	0.32676	10.0291	10.2856	146.554	2.56066	8.35157	4.32655	11.2697	2.74796	5.92866	7.69682	9.34593	0.340309	41.2731	0	4.3201	44.041	57.1029	3.47524	3.69106	9.75347	7.20278	2.16781	0	34.8592	0.390068	0.519322	0.143741	0.351887	0.0526693	2.8864	6.52757	0.387131	11.7705	6.53237	1.73859
RNA.527265242e22	50.3694	high+IO	2.14172	0.409727	1.37741	8.631	1.15298	1.07318	6.71499	4.29731	0.00687334	498.286	3.67105	0.589299	5.43951	12.9384	124.42	3.54915	9.90945	5.78071	9.56633	0.820612	11.0947	1.73418	10.5175	1.59652	37.1723	26.2995	2.6439	62.7749	98.7563	6.01284	4.41545	12.0013	12.287	4.51103	0	35.8327	0.402677	3.18621	0.637711	0.146097	0	2.00784	25.4547	0.837811	16.0517	6.33982	4.85636
RNA.53da6df828d8	38.3877	low+Obs	0.0250897	0.471185	0.429219	18.6815	2.78318	1.99501	3.62368	5.23107	0.157066	1103.59	6.36785	3.25292	19.6394	8.72357	132.33	3.45555	10.0252	13.661	8.48269	3.03417	7.67953	21.8924	7.89765	2.77596	146.917	0.151064	8.98534	74.9232	57.3957	7.24934	2.17541	27.3269	16.0253	10.9242	0	28.3973	1.27423	3.42579	0.886271	0.160892	0.279078	0.397249	1.66115	1.11888	5.77036	1.5279	2.2073
RNA.5418d4c965bf	58.8467	high+IO	0	0.184971	0.686505	8.247	1.45685	0.169131	6.62174	2.02132	0.0019859	162.461	3.43744	0	4.60484	9.0618	269.141	2.59061	10.778	7.86855	8.57673	1.20502	9.9905	3.50217	9.34186	0.468278	44.5001	0.147071	2.37605	53.7669	111.143	5.24164	1.11114	9.46893	14.8029	1.59532	7.20562	15.5652	0.179423	2.69458	0.310084	0.182672	0.1976	0	0.693101	0.544651	2.80266	0.45478	2.82524
RNA.550562554433	33.9347	low+IO	0	0.745505	2.64944	37.9521	1.37325	3.32454	3.59544	4.27148	0.146103	1592.75	11.5285	2.69591	73.027	6.59592	71.1725	4.19367	9.58052	12.1295	9.93964	4.68429	7.01015	68.5383	12.6978	1.57849	146.815	2.11697	10.6629	58.7644	39.4696	5.3187	3.68652	109.653	12.6988	11.0064	0.206545	44.441	1.66348	1.38152	0.876869	0.249815	0.118512	0.618548	1.29327	0	8.21228	2.61141	2.26434
RNA.558948e5e4cc	36.6607	low+IO	0.0310085	0.350656	0.0757819	15.0852	0.113169	0.20547	3.76741	1.53525	0.031933	179.892	18.477	0.345832	6.77459	4.93451	44.2281	4.05757	5.36567	8.21931	1.55945	1.23228	4.97495	3.4232	14.1589	0.378536	37.3064	0.373401	2.18221	15.1599	23.9997	1.63063	3.46846	17.84	4.39567	1.82665	0.00669148	17.7229	0.236075	0.570618	0.0532459	0.160198	0.104519	0.409135	0.293289	0.307295	3.47152	0.529215	3.97434
RNA.5623472ec706	24.3959	low+IO	0.0778564	1.21688	1.02748	21.2589	1.47158	0.382575	2.554	3.42773	0.0557024	617.61	10.6528	0.586115	14.681	9.18786	97.9561	3.80751	8.35199	15.8525	5.70238	3.13668	3.43159	40.9574	8.04671	2.34797	75.1081	7.31281	5.70737	44.9845	35.322	2.9614	2.63369	38.6631	8.23826	5.54351	5.62835	23.9944	0.950767	1.79268	0.309398	0.182268	0.0314913	0.986169	2.0619	1.85174	7.31641	1.4415	3.27165
RNA.569f86d8a174	29.5821	low+IO	0.0488245	0.24402	1.67052	9.94334	0.738553	0.242643	4.76042	2.45613	0.0258016	181.149	4.96277	0.408398	22.7676	13.6211	141.531	1.69011	3.42355	4.95825	5.17317	2.8937	9.95665	3.85131	13.892	0.388255	46.1728	8.08417	5.14558	30.6072	42.0433	4.98751	13.7418	13.9665	6.23147	2.56352	0	36.1828	0.369845	0.67385	0.264989	0.336467	0.172799	0.289892	3.69438	0	5.03602	2.32307	2.40668
RNA.56b2e3cadeba	28.0753	low+Obs	0.0180159	0.502051	1.0567	1.78812	0.408349	0.198517	2.46247	2.02273	0.0136707	34.6414	2.28625	0.150696	1.70315	4.30612	52.1936	1.34016	1.64305	1.4965	2.70165	1.0945	3.92438	0.203495	9.45779	0.985035	31.2619	0	0.417552	20.0166	33.3909	2.64434	2.45951	2.68882	4.74823	1.13818	0	17.6516	0.257777	1.1869	0.587781	0.0915562	0.0242902	10.364	53.0514	0.892691	37.9597	5.87617	9.1369
RNA.57095d9a17f6	41.2925	high+Obs	0.0981415	0.195851	0.0423263	5.42449	0.625427	0.0618935	2.83015	0.919995	0.00563225	92.8263	1.75989	0.0482892	10.2891	4.64607	60.0755	1.86233	2.97148	10.3978	1.18772	1.11546	6.06089	1.42474	11.3413	0.581661	21.7157	2.91977	4.69985	17.5888	16.3648	2.87818	5.15231	6.50238	6.165	2.12918	0	10.045	0.217328	1.16821	0.203927	0.272804	0.186806	0.0914052	2.18413	0.171633	2.68499	0.208997	4.25432
RNA.574877fed946	35.4858	low+IO	0.109214	1.54899	8.1329	29.3629	1.4216	0.932704	2.97385	3.04023	0.106551	1125.4	18.3047	0.483637	12.5834	4.78406	60.1724	3.36891	7.30468	5.73992	7.64841	3.16049	6.51858	9.27466	19.4451	1.33213	50.4826	0	5.27449	37.5031	40.9993	3.70015	2.8869	42.8594	8.77115	2.7643	0	31.8557	1.05735	1.05516	0.122923	0.2191	0.181897	3.76356	6.92708	0.381994	11.9123	5.42569	3.30471
RNA.58d7aa4c478a	35.9717	low+Obs	0.00801627	0.903273	2.07665	40.9838	2.0695	3.55233	2.84879	3.44894	0.211161	4082.32	6.80836	1.07285	60.8591	5.39209	66.2837	2.88119	7.51814	15.3151	8.97187	3.36142	6.9438	56.4445	7.36451	1.60984	151.675	0.579187	6.22341	54.9125	44.9581	4.21456	5.46351	70.4667	10.9446	17.6981	0.0345975	26.3534	1.00653	1.10558	0.536837	0.169711	0.194545	0.126923	1.51641	0	6.4562	1.3391	4.04892
RNA.5961d7caca43	39.2431	low+Obs	0.00807447	2.40665	2.94026	29.4393	1.55409	2.64392	4.20856	6.46248	0.0971566	1568.75	9.77149	3.57961	46.1365	8.8509	84.4141	4.12717	7.27404	16.3751	8.59402	6.37332	6.87064	76.3787	10.4978	2.47394	144.943	11.4734	7.674	60.6172	52.2491	7.31079	4.04576	72.7746	13.6776	6.82454	0.00696973	35.1545	2.29643	2.10982	0.790305	0.25729	0.195957	1.1506	7.6371	0.240055	11.0403	2.29258	3.30109
RNA.5b54fec4bb09	38.4346	low+IO	0.00488775	0.60405	1.67233	10.3628	0.546418	0.807868	4.17769	2.36993	0.049275	249.329	7.22831	0.245305	10.4405	4.48155	93.4037	2.29672	3.82553	4.38681	4.30392	5.46548	5.87949	10.4126	9.32148	6.91131	41.7202	14.7145	2.58824	52.843	47.709	5.9455	1.8327	18.6618	7.8151	2.25334	0	27.3027	0.530687	4.06382	0.539547	0.0971206	0.11862	2.0121	5.82497	0	8.46303	4.5248	2.56992
RNA.5c53b183f2eb	30.1927	low+Obs	0.00875981	0.169816	0.685061	3.01697	1.00958	0.176091	2.67401	1.78956	0.00427309	79.7967	5.08929	2.08826	1.65761	4.40968	130.433	1.81615	6.3661	11.9971	2.09057	0.900295	8.92848	0.78689	6.79015	0.683783	31.9613	5.37972	2.18016	45.1989	37.8385	2.30426	2.17358	2.87548	8.18025	0.673072	0.11342	13.4025	0.0935009	2.53844	0.751016	0.278811	0.265737	0.554781	2.81701	0.130215	2.53288	0.616128	2.3029
RNA.5c6fb5063e08	26.7661	low+Obs	0.0148499	0.755677	0.834711	6.08185	1.65442	0.190165	4.67289	2.73611	0.070829	165.335	5.52708	0.414045	3.8547	10.2728	118.544	2.57022	11.1783	9.24632	4.65743	0.739363	10.2345	1.50644	18.2509	1.18811	21.0557	0.119214	1.29692	42.0664	65.3874	4.41449	2.93106	5.8451	7.92746	1.24244	0.0106818	25.6671	0.285196	1.78742	0.349705	0.15451	0	1.80259	3.09001	0	4.74278	2.8416	2.10055
RNA.5d52a30b7329	37.9529	low+IO	0.0500296	0.632143	0.541472	14.6743	1.73803	2.11357	2.73528	4.59283	0.10924	1253.36	12.5913	4.54348	11.9788	7.42791	161.371	2.5372	8.62939	13.8717	11.4497	4.88719	8.82696	7.85504	12.3112	2.68871	97.245	0.172129	6.33517	58.067	62.5658	5.6289	2.4445	18.0037	14.1577	3.77087	0.00616923	30.2128	1.87518	1.87592	0.426033	0.187975	0.0289085	4.18695	8.92314	0.637451	15.2263	6.05453	3.80963
RNA.5e5fb3478990	55.5694	high+Obs	0	0.179345	1.9258	3.31192	1.53537	0.114744	4.80017	1.41432	0	79.3888	1.42594	1.60231	4.5424	3.12646	64.4477	1.01645	1.99734	5.9096	2.36463	1.17528	2.03215	4.66792	9.39195	0.621288	22.9884	2.41157	1.17675	28.7689	46.4753	3.7354	1.39104	9.04064	4.49335	0.958939	0.0112738	16.3311	0.155898	1.29324	0.310776	0.067947	0	0.551447	1.89417	0	1.34196	0.875859	0.738988
RNA.5f1488ba813a	77.3457	high+IO	0	0.151215	0.770554	7.06478	1.29455	0.313972	6.00945	2.26132	0	134.484	3.56713	2.80216	6.81617	7.68056	60.3191	1.98837	2.13943	9.87455	3.9101	4.96873	5.35813	4.89687	16.8645	0.289125	25.4903	17.4018	1.55467	41.9777	43.8544	2.80538	1.75927	17.8813	7.6302	0.706598	0.102059	16.3095	0.364889	1.68023	0.449561	0.0916019	0	0	0.124257	0	1.01237	0.390672	0.455511
RNA.5f452f7f7191	21.2741	low+IO	0	0.122111	0.935967	3.64182	0.621428	0.382684	2.28673	3.05746	0.0114714	108.064	2.8223	0.168604	5.26254	3.28042	46.2314	1.30271	4.86019	3.44055	1.86615	0.745787	4.61953	0.602486	8.39096	1.11422	40.6753	6.06816	1.11147	22.2538	23.4084	2.54044	3.65085	7.10537	4.92552	0.671137	0	27.2927	0.314629	1.34642	0.370844	0.12489	0	4.62761	25.5471	0.299632	36.5128	6.30168	8.3972
RNA.5f76b96f0b3d	32.6505	low+Obs	0	0.476822	1.1614	7.6802	3.84245	0.242142	7.7134	5.48691	0.0651985	237.017	5.4221	0.993764	16.8964	29.3403	159.496	2.92037	3.79517	21.3921	4.54227	2.35049	5.06828	8.24157	7.3698	0.875809	84.2576	5.00726	3.02935	74.2383	77.7792	6.39429	2.20848	12.3584	18.8308	7.72127	0	23.5608	0.807911	3.49821	0.29508	0.0788687	0	4.5851	12.7821	0.441513	14.2646	5.99457	2.47468
RNA.5fae8352c6bf	52.3764	high+IO	0.078035	1.68468	1.33497	21.3353	2.68991	1.24543	6.25743	3.12097	0.459099	688.378	6.26655	1.78018	23.6722	7.7993	67.364	5.3764	4.93955	14.3438	5.3321	7.71874	6.00386	23.9301	22.6069	2.01012	131.722	0	3.38419	45.0203	45.253	4.0562	3.14644	22.8726	7.68655	5.92325	0	23.6243	0.923311	1.49965	0.276695	0.127121	0.401718	4.1559	13.4197	0	16.8212	4.76956	4.60374
RNA.5ffb5903db59	36.8586	low+Obs	0	0.480166	0.888924	7.3983	0.381662	0	3.31439	1.90577	0.0882737	72.594	2.11296	0.13623	11.1123	3.86922	86.6418	1.94321	3.58901	13.1654	6.64187	1.85239	7.64366	3.22798	11.3998	0.72246	89.9835	9.67524	2.58478	17.2469	26.4854	1.55202	1.979	13.7542	5.47945	2.44716	0	32.5416	0.35017	0.893775	0.191767	0.115325	0	1.63315	4.92936	0.161399	7.66354	1.19887	2.47794
RNA.602189d906fc	12.9918	low+IO	0	0.397495	2.89454	5.64782	0.570362	0.340303	4.55005	2.68715	0	96.5017	3.87115	0.744186	1.69831	6.1434	55.9768	1.48662	2.88969	13.9129	3.49302	1.25727	5.591	1.83091	10.9466	1.20846	36.7523	9.10647	2.33768	30.0327	35.722	2.86529	2.4709	10.3969	6.99468	1.31024	0	22.1579	0.276977	1.73479	0.31509	0.208924	0	3.78574	26.7174	0.33063	18.615	6.25191	6.80268
RNA.6078afb17e6b	31.7719	low+IO	0.0371647	0.900585	3.26978	44.231	2.27014	1.75151	3.80985	4.20469	0.105754	1214.2	9.01754	1.94293	46.0208	6.18927	56.3498	3.09306	9.86436	17.2614	8.61466	10.4785	5.70196	117.424	8.45955	2.90424	221.71	5.37041	11.5599	53.3133	32.37	4.03615	3.44895	91.1105	10.2304	15.9438	0.14035	31.6116	2.05597	1.53331	0.854693	0.245038	0.225485	0.735543	1.93334	0	12.9448	2.34973	3.33693
RNA.6081b1b06c14	58.0518	high+IO	0.597706	2.78483	3.37298	26.0955	1.39651	7.62903	1.9112	4.66331	0.0406424	1154.99	7.11115	4.68143	34.9284	7.28338	127.575	3.57376	9.5033	15.9624	6.34973	6.29189	5.33042	41.9876	13.126	1.54712	102.514	4.05678	4.48615	31.7032	37.4477	3.44972	3.27186	38.6649	8.22833	7.62643	0	25.1764	1.05021	1.36642	0.491846	0.287393	0.0659344	0.258097	0.925086	0.323088	5.09139	0.868343	2.34519
RNA.61265ce16e4d	12.6109	low+IO	0.0174715	1.36185	2.1207	8.87345	0.765169	0.335604	1.7937	2.81439	0.00946966	501.666	6.284	2.63056	13.6332	3.59248	48.3092	2.41488	4.00252	7.68113	6.90148	5.42683	5.65966	24.2511	14.4745	1.04539	97.7289	0.561039	2.97934	29.6617	27.9399	2.40199	2.93627	25.9128	6.31019	4.56431	0	21.3452	0.600237	1.38901	0.257151	0.100992	0.141337	6.63907	17.1861	0.692571	20.3583	5.57509	4.53889
RNA.617f7c6305cd	52.5538	high+IO	0	0.443734	0.317596	16.9039	0.313163	0.298178	4.86587	1.70321	0	73.1555	3.90299	0.14823	18.187	6.99647	88.6835	2.68866	4.15296	2.58498	3.66207	2.63885	5.59586	2.93071	5.52364	0.981099	22.4699	0	2.91854	34.7272	51.6592	2.96763	0.855665	19.0221	8.62603	2.32988	4.05356	24.9771	0.158643	3.33529	0.382542	0.0819481	0.119463	0.374106	0.893927	0.351232	2.61437	1.17005	1.9014
RNA.618ac173b6ac	39.0703	low+Obs	0.050942	0.95669	0.186746	13.0086	0.410978	0.128954	5.89527	1.42438	0.0276109	104.45	6.54286	0.284073	18.7077	11.4495	70.8617	2.96403	8.06807	26.5244	3.98264	1.54741	7.6533	4.57067	7.24288	2.62472	76.9744	10.6329	6.63054	17.9604	15.671	3.81258	11.7307	22.505	10.9674	2.47899	0	35.4856	0.6295	0.663877	0.456117	0.401824	0.20605	1.34429	2.89096	0	9.47824	1.54563	4.81562
RNA.61d6fbcd4496	63.3705	high+IO	0.110672	1.04226	0.23359	7.7794	0.423237	0.422477	2.11778	2.25867	0.0179955	169.351	3.52003	0.504943	7.81106	7.32604	96.7414	1.26713	2.44862	2.23201	4.05708	1.98535	6.12826	11.9229	3.92006	0.465335	26.2789	0.363465	2.71482	31.4701	40.0345	2.96226	2.92006	10.0935	8.79637	1.57189	0.0217114	25.6999	0.300232	3.04203	0.19621	0.0988677	0	1.91159	7.42258	0	6.11676	2.47419	2.27012
RNA.62bdda357511	52.4871	high+IO	0.00928865	0.787798	2.65597	21.447	2.68702	1.80498	7.26213	5.84593	1.60098	991.675	14	0.155392	12.4668	45.1392	181.087	3.3385	12.9981	28.4915	7.05802	2.01113	10.8748	18.8615	7.54295	3.02802	76.5497	2.90818	9.80743	60.5979	102.48	8.90885	9.97812	28.8319	16.3146	6.51852	13.983	41.5921	1.92108	2.63512	1.16207	0.262422	0.187853	0.882411	5.97415	0	7.61398	2.58448	3.41293
RNA.63e7d42df310	45.7043	high+IO	0.0227113	1.00897	5.73544	33.7101	1.61412	0.503891	3.15944	3.9888	0.0984775	845.175	5.50657	2.6596	49.3888	8.74939	71.7727	1.83441	9.13882	7.4694	6.66616	5.41527	6.49968	66.2237	6.73757	2.55641	132.642	4.19347	8.80197	53.6326	41.5225	4.55026	3.11472	51.3008	10.6462	11.3235	1.82317	30.8957	2.51801	1.30288	0.32313	0.183246	0.122483	0.119864	1.57528	0.675208	6.01968	1.20981	1.84918
RNA.646b1e28a5a6	72.9033	high+IO	0.063546	0.635193	4.85314	19.6293	0.302104	1.27741	6.19578	2.80899	0.0774954	778.881	12.0342	1.7275	21.4502	6.17754	98.2269	4.37601	4.93598	11.9087	5.20771	6.28063	11.4149	10.1622	20.2634	4.60799	60.0468	16.2608	2.34086	44.5811	116.029	4.32017	3.29129	32.7678	9.41818	2.44132	0.198837	25.7369	0.450364	1.48564	0.263051	0.188827	0.0321288	1.38343	9.61662	0	7.22076	3.24947	2.154
RNA.651108763598	52.5292	high+IO	0.19394	0.429447	0.441284	13.1387	0.616602	0.026887	3.49789	1.831	0.0369722	178.082	7.60954	0.391574	6.71756	11.1372	57.3458	3.72367	3.88268	5.24345	3.96254	2.71263	6.64237	1.20576	6.281	1.4879	26.8825	5.79826	4.13257	44.0182	45.2824	3.90538	2.34588	16.0649	11.1673	1.19898	0.0057726	29.6088	0.214915	3.24261	0.506916	0.223245	0.0811498	0.105886	1.39158	0.397646	1.95195	0.691732	1.40512
RNA.65d32287d79d	27.114	low+IO	0.367842	1.08237	3.85274	18.9082	1.32374	0.989276	3.87174	3.35358	0.0683566	841.244	11.1976	2.44893	28.1545	9.94455	86.9272	2.68155	9.69551	13.4448	6.9192	3.6005	12.5458	34.5526	9.20577	1.61857	90.2108	9.94383	5.3268	73.2721	57.171	6.32064	3.68319	32.3865	10.5912	6.76791	0.0129598	31.6849	0.723741	3.62221	0.685041	0.296704	0.0910926	1.66403	9.9405	0.446367	13.6432	5.66446	3.21672
RNA.67107c407545	56.423	high+Obs	0	0.738852	0.202077	9.05513	0.885462	0.601765	6.07785	4.69522	0.0459368	378.198	3.02869	1.49854	15.8721	5.86819	75.0395	1.21037	3.74016	6.64498	4.29069	3.19151	2.69432	12.2032	11.516	1.03664	35.1403	0.746772	3.01261	52.8687	44.6298	3.67793	3.98677	14.4378	8.013	3.93551	0.0208171	24.8691	0.818519	1.37674	0.461446	0.0632301	0.2369	0.436392	0.912416	0	1.50838	0.949697	0.638293
RNA.67f78a8efb7e	41.2709	high+Obs	0.0322608	0.669376	1.79367	4.49376	1.38034	1.04122	3.10136	2.15343	0	519.827	3.55647	0	11.41	8.18337	74.3972	1.21475	4.06035	5.62913	3.16375	2.07227	7.75146	8.90535	5.62325	1.01091	25.2139	0.0971205	2.03328	41.9547	41.1489	3.49655	2.15252	13.2396	9.78322	1.13612	0.412483	21.0926	0.328611	6.83875	0.688498	0.161714	0.016311	0.574639	2.13594	0.479559	2.92055	1.43278	1.19371
RNA.69087e7d67f7	23.0855	low+IO	0	0.852811	0.359159	22.3627	0.312004	0.15203	9.14843	1.34013	0.0402462	151.93	3.90977	0.452889	8.40772	15.6711	96.0584	1.96538	5.5322	19.3688	8.46586	3.10559	7.30368	3.86227	13.4822	0.271298	68.112	0	2.92408	38.2098	42.5683	3.40319	2.70031	21.8858	6.86566	7.17137	0.0767799	33.419	0.969413	0.680778	0.204918	0.384509	0.0625711	0.367397	1.46316	0	4.9319	0.492029	4.26699
RNA.696f1b3174a3	58.8904	high+IO	0.0958748	5.50484	1.19758	12.3796	2.61509	0.747122	4.20314	9.8449	0.00692865	263.727	4.13863	0.311872	12.7668	34.515	137.499	2.25569	5.69582	12.3019	12.1564	4.71513	11.2736	9.77707	9.24051	0.9158	37.364	12.4431	3.51951	37.2044	69.4685	5.51342	4.30185	12.3618	15.2027	27.3659	0	21.5181	0.84118	1.16363	0.442935	0.187427	0.0646323	5.313	6.8515	0	12.2664	4.0962	2.60208
RNA.69975e245c66	44.8183	high+Obs	0.0155033	1.65299	3.3342	29.5139	2.00119	1.11155	3.74364	5.96106	0.0731053	1470.31	8.84227	0.583557	50.3358	14.7523	106.008	3.6082	11.176	19.7095	8.95214	6.87271	10.1312	68.4434	7.31216	3.77714	161.068	8.21434	11.6183	50.4995	45.1497	5.45644	4.19906	65.0057	13.2165	7.94146	1.66608	36.7812	2.17259	2.39401	0.633208	0.230761	0.0627077	0.981864	3.95916	0	13.5223	2.05259	2.96052
RNA.6a460433a6b0	60.7438	high+IO	0.695646	1.38258	9.85758	26.4976	0.618887	3.02577	5.0155	4.18566	1.11923	2460.19	24.0748	3.41983	8.71675	5.91892	93.5229	3.16849	7.97473	10.051	7.28155	4.21448	7.90065	22.5036	9.05974	2.63555	95.1137	4.26194	5.57192	73.6558	62.6569	4.71446	4.04829	31.9744	9.63771	3.62591	0.134315	39.4519	0.764794	1.63523	0.583789	0.215166	0.0740459	0.289849	4.38644	0.181418	5.76768	4.05847	1.98949
RNA.6a56dddeea70	43.9868	high+Obs	0.017611	1.55054	1.83636	10.0596	1.98909	0.673947	3.263	2.42699	0.0114544	253.223	2.40133	0.932959	10.6574	6.88628	109.356	1.46137	4.59591	18.5059	4.68605	2.71095	4.64475	25.3156	8.73963	0.690379	56.2641	0	3.55457	20.9695	33.4162	2.77729	2.37732	16.8286	4.50781	5.17211	0	14.642	0.528223	2.20511	0.237605	0.148457	0	0.836513	2.33199	0	3.95125	1.97947	1.51897
RNA.6ac778806bf4	48.3515	high+Obs	0.22686	2.5478	2.77213	53.6375	0.583254	2.39322	4.91357	3.85839	0.0624258	2774.16	20.3514	3.06535	45.7343	5.07991	126.657	3.22602	17.6692	9.42211	12.6138	7.44907	6.91708	19.8655	18.6443	1.86927	77.0992	10.9273	5.08647	52.2186	55.2705	4.96155	5.20119	30.3782	13.5083	2.90519	0.361516	43.6344	1.33792	1.41251	0.372427	0.218138	0.176462	2.07225	6.93232	0.518813	17.8747	7.97368	4.00069
RNA.6cd9ce113b52	44.7072	high+Obs	0.0599609	1.11396	0.410309	22.1966	0.179674	0.516065	1.82126	1.92271	0.0103998	289.337	9.04593	0.20062	17.5513	4.37745	53.1697	2.08149	3.87973	4.65673	5.54853	2.12539	2.80189	18.4986	8.7547	1.49419	37.813	0	2.1683	21.1187	24.8361	2.942	3.00104	21.3803	5.72555	2.90764	0.717698	16.7801	0.285368	1.17801	0.129437	0.0993585	0.0323372	0.949369	3.4784	0.237686	5.44934	1.56085	1.67977
RNA.6d3da7a83bbf	32.7389	low+Obs	0.0313279	1.38924	0.214375	11.3526	1.07595	0.473019	2.92318	3.54028	0.0529775	998.853	3.53581	0.524092	12.2842	7.79785	84.1093	2.17813	7.6216	6.82937	7.78593	2.01771	6.63554	8.99335	12.1034	1.79906	66.687	0	3.67561	50.3774	79.6885	6.63852	1.45217	11.2897	12.224	7.1251	0	31.0866	0.750759	2.31912	0.710087	0.122688	0	0.793631	4.74096	0	6.75108	2.31041	2.47726
RNA.6d50633a92e4	19.4496	low+IO	0.0192995	0.385828	1.01407	16.8152	0.556071	5.72027	4.32618	3.32512	0.0345195	748.014	13.306	10.251	13.7111	6.44902	92.5443	2.51593	8.24914	4.63341	2.91178	3.4381	5.98108	22.7351	13.6144	1.76865	48.7157	0	3.19479	42.8953	75.8459	4.99262	3.90184	17.6491	6.95158	1.82891	0	35.4663	0.560408	1.69865	0.40478	0.151302	0.273218	9.6255	20.8097	0.573776	25.2369	8.33931	3.64548
RNA.6d671ebbc1b5	55.8461	high+IO	0.0639113	0.406538	1.4936	10.5065	3.43893	0.314051	2.19846	2.77607	0.1325	529.635	5.92991	0.167061	6.90323	7.325	123.059	1.8299	4.66433	10.3749	3.44063	1.48339	5.16563	11.02	8.99401	2.83371	77.9795	0	1.94416	48.7961	74.5913	3.86038	2.84149	20.0004	8.2246	4.44011	0.139642	23.4385	0.53089	2.57245	0.291019	0.086009	0	0.948672	3.09803	0.118756	9.5096	3.13387	2.16639
RNA.6d933b44fe3d	57.5378	high+Obs	0.00559266	3.92339	6.00024	12.3592	0.64456	3.09542	5.36116	4.79071	0.0345564	790.513	3.37809	1.16951	9.25148	25.2942	183.997	2.04717	5.18333	20.0893	4.357	6.94346	23.8114	8.10613	13.9688	0.730803	83.5738	4.17547	4.51954	92.5808	71.4071	6.00938	5.3422	16.4546	15.9737	3.6383	0.953428	26.7408	1.2183	2.80401	0.691444	0.147496	0.0904847	0	0.740562	0	1.57897	0.451213	0.555695
RNA.6e4f522591e3	43.3839	high+Obs	0	0.65074	0.925063	7.36193	1.04935	0.178229	2.29321	2.73314	0.0116442	20.162	4.67435	0.213929	3.77953	9.24429	141.194	1.14904	9.26915	23.5865	3.35354	0.406548	6.89666	0.470934	7.65721	0.714132	30.6307	7.63786	2.65682	63.622	49.1163	3.69864	2.29962	8.87788	11.9567	3.79925	45.8724	15.945	0.185515	4.80355	0.568408	0.161882	0.0620686	0.161976	0.774086	0.152073	3.28245	2.1031	2.0118
RNA.6e659e1ef323	29.1955	low+Obs	0.0710055	0.284565	2.42943	8.4855	1.20863	0.417229	2.7772	2.56537	0.0959178	379.255	4.9797	0.639621	4.51246	9.82678	145.822	2.02347	5.95538	10.8445	4.50989	0.621235	8.6767	3.34547	3.5842	0.867739	28.4224	6.57725	2.93758	39.8415	53.9219	3.10776	2.57509	9.21123	9.98438	1.45488	1.94008	15.5628	0.226932	2.18048	0.639109	0.190224	0.0220925	0.77832	7.12923	1.13669	6.79404	2.81067	3.36366
RNA.6ed8a156be4d	27.78	low+IO	0.088903	0.19886	0.935936	10.1989	0.56748	0.601824	3.71402	1.86353	0.160126	161.509	5.8858	0.514828	8.11478	6.01481	101.404	5.25839	10.0433	9.07509	1.66961	1.29325	12.0255	5.8546	9.76059	0.773691	23.8347	0	1.95238	72.4164	67.5035	4.68267	6.18749	14.0368	5.69199	2.34706	0.0147576	28.0715	2.72987	0.862557	0.498239	0.322174	0.0276611	3.35662	5.17461	0	9.4999	3.66767	2.61892
RNA.6f4e54bfbf84	57.6136	high+IO	0.448493	1.85215	5.38776	20.0976	1.32499	1.89908	3.17732	3.36299	0.0410851	1036.7	6.6995	4.38553	38.4721	8.8537	134.801	3.4893	5.73194	8.98403	8.24812	7.84251	15.1294	23.6506	17.6687	1.10564	84.1261	5.93318	4.08669	125.778	69.2296	3.79896	4.55144	31.3054	9.61086	5.2419	0	33.0701	0.749646	2.05016	0.44627	0.157922	0.102201	2.20033	2.03138	0	6.87519	3.10355	2.92248
RNA.6ff033173f54	28.6454	low+IO	0.409812	2.02751	1.7527	14.2186	2.06243	1.30589	2.15345	3.06891	0.0244334	521.023	6.97284	1.65683	8.81735	5.97036	114.471	1.83111	6.46433	16.2595	5.30238	3.00447	6.56451	22.04	5.60257	2.19136	96.0469	1.80947	2.77082	28.8448	33.5676	3.29809	2.96534	21.2926	9.37858	3.53371	0.224037	13.4257	0.641247	1.37945	0.392065	0.137692	0.110507	1.83844	7.49388	0.203063	10.1356	1.94636	3.7609
RNA.70412f7289f8	44.5521	high+Obs	0	0.735837	0.0735984	5.95708	1.6197	0.369953	4.86629	3.85653	0	119.942	1.72223	0	2.9136	11.5962	97.5049	1.14227	3.1914	30.7199	4.32327	0.268242	10.9383	4.6852	8.39877	0.685206	16.2581	0	1.56004	31.8295	44.4787	3.91275	2.62473	10.9096	10.5239	3.34235	0	20.4838	0.190101	1.12808	0.361982	0.0703565	0.0609045	0.317877	1.61408	0.447662	2.96418	1.03832	1.40782
RNA.7085078a2e2c	34.8408	low+IO	0.0316423	2.65492	1.14063	4.82838	0.337329	0.166087	22.8358	3.5262	0.00257255	149.784	5.52404	0.0661688	3.99927	7.50164	232.673	1.16524	6.65712	23.3188	6.50997	1.12738	10.5447	2.45297	10.8038	0.486921	27.2034	13.7172	7.72221	73.8911	73.0274	5.41109	1.62403	6.94225	23.4537	0.648341	0.17412	38.9598	4.20365	4.11533	0.500651	0.23149	0.127986	1.37774	6.88351	0.235182	8.02722	2.36878	2.99664
RNA.71cff849bac7	50.5363	high+IO	0.265837	1.38188	3.79331	23.5699	0.64241	2.93819	2.31297	3.28479	0.069719	1562.55	14.299	1.00422	22.0999	10.7515	106.96	3.33478	7.2669	11.2929	5.43396	3.50187	6.75881	20.0504	8.68709	1.94919	97.9647	3.92404	5.08591	63.0511	58.3544	4.1946	2.7936	30.0453	10.8374	3.99734	0	31.4552	0.620059	2.67537	0.441755	0.185266	0.173428	0.271551	2.43327	0	8.59659	2.11549	6.64787
RNA.72237280b9a1	57.3147	high+Obs	1.19671	0.917318	0.13927	34.5764	0.497272	0.636416	4.10967	3.12363	0.243567	813.203	10.5214	0.680957	34.8022	7.76418	104.727	5.35432	6.09261	9.02188	3.3721	4.21691	6.2544	5.18413	17.2952	2.5111	72.0333	10.5875	3.83109	58.3601	87.7303	5.29619	3.18485	52.0336	14.055	3.3361	0.0175677	44.2135	0.528845	1.80411	0.233651	0.194114	0.0329283	2.32013	9.85594	0.24203	12.6801	5.00182	2.99965
RNA.72b3671d27c2	53.1923	high+Obs	0.224808	2.52276	1.41277	16.0033	0.764942	3.03905	4.37988	4.44835	0.0208881	644.303	13.7519	2.64156	21.2625	6.87316	67.0759	3.25628	13.2658	15.7675	6.95971	4.08551	4.63647	26.878	12.5788	3.88551	71.9215	0	3.82272	37.2561	35.5009	3.11083	3.53092	20.8435	7.64918	6.96421	0.314176	21.6941	0.863745	1.67622	0.382087	0.119893	0.10825	0.932227	4.96138	0.159132	7.3296	2.11492	2.26585
RNA.73b4f30a46fe	23.6614	low+IO	0.0199275	1.89132	1.2987	24.3961	1.69954	0.0563788	3.76485	4.55845	0.0496841	1571.11	12.3805	0.944556	4.01345	9.91099	87.5553	4.04592	14.0866	8.77439	5.30245	0.746407	5.88599	1.50766	11.5511	5.65107	53.148	0	2.16553	53.1435	52.5958	5.77574	4.11188	23.9638	11.9738	5.1379	0.699511	32.3538	0.709013	2.39338	0.288412	0.139188	0.0806028	1.15689	4.27225	0.394965	10.301	3.78232	4.10444
RNA.73c77270e557	53.8107	high+IO	0.12575	0.681992	0.921962	10.6552	1.82195	0.500217	2.1062	3.22089	0	353.6	4.95418	0.450792	8.28115	10.7831	110.474	1.26134	6.91125	4.74352	4.15584	1.69858	5.39773	10.9342	12.083	0.930731	36.74	7.06657	1.88324	38.0748	60.6812	4.30899	3.38851	10.8566	10.6538	3.31274	0.0051688	22.8772	0.285903	3.04931	0.44508	0.151435	0	0.85329	5.66372	0	7.00744	2.34744	2.60925
RNA.74ff6eaf6afa	66.8522	high+IO	0.739938	0.807674	1.35218	23.8911	0.384138	2.22743	5.2482	3.01457	0.0390213	1081.57	23.9935	2.23038	17.23	6.05436	72.1673	3.54477	5.76171	9.98052	6.65617	3.8001	3.51965	22.9595	13.3692	2.56508	63.0844	0	3.32429	41.8243	66.7957	5.26171	4.5961	37.9084	11.1618	3.96101	6.96529	40.8161	0.691638	1.1813	0.348305	0.125232	0.728001	0.844363	3.78301	0	5.36879	2.16161	2.11125
RNA.757f43ce95dc	49.5667	high+IO	0	0.658264	1.06221	12.1049	0.424393	0.542025	2.69534	3.35822	0	262.979	4.01002	3.3326	10.965	3.9951	40.184	1.04926	3.72668	4.97765	2.2852	2.99455	5.96808	15.4228	9.28428	2.17962	38.998	3.05308	2.50448	27.4167	23.1296	2.61182	2.51512	24.1703	6.89825	2.07178	0	21.619	0.318706	0.787484	0.119946	0.15746	0	2.19831	11.876	0	9.33254	3.10326	3.11775
RNA.7607d91511f4	34.7429	low+Obs	0.0204219	0.45363	0.349365	10.3908	0.478575	0.252396	8.49806	2.65814	0.0221377	80.216	7.30176	0.227762	15.9678	4.50884	72.7885	4.15632	5.06998	7.84737	2.85705	2.61194	6.30288	4.05634	17.4493	0.599257	28.8877	3.60681	2.90258	49.0396	31.1621	6.80664	6.42441	25.989	6.19302	0.732269	0.0998909	32.5857	0.420335	1.51659	0.13526	0.272001	0.0550683	0.431124	4.76455	0.202382	6.24849	1.36598	4.29785
RNA.7640a334aa81	29.7739	low+Obs	0.0204391	0.305426	1.41529	14.7794	1.60183	0.687826	3.4145	2.44895	0.00443125	335.318	9.35585	1.59567	9.80329	7.32057	108.373	1.59066	4.98204	13.0853	9.25115	1.53113	6.67312	12.2054	17.2405	0.658332	61.6716	10.5014	3.156	34.1886	40.8032	3.72447	3.65369	28.6233	10.8403	5.65368	0.0676301	31.7164	0.531725	1.24749	0.376037	0.310135	0.0275573	0.64723	2.83535	0	6.33737	1.75824	4.31557
RNA.7677993211a1	46.7807	high+Obs	0.0103048	1.16115	0.251841	9.91643	0.409736	0.193339	3.22076	1.1009	0.0368629	127.239	4.28837	0.689567	6.75406	10.1154	53.2275	1.0246	2.01169	9.90634	3.05292	1.72984	1.78997	5.65619	6.04366	1.17823	19.3085	0.12409	1.62992	49.8561	65.3124	3.07713	2.07692	18.8573	8.1511	0.92375	0.104515	27.1865	0.17859	2.24923	0.352633	0.135141	0.125043	1.71316	2.63159	0	3.07801	1.15115	1.96248
RNA.76837f7853d2	33.1766	low+IO	0.107584	0.356747	0.484335	6.80788	0.345871	0.536239	3.76652	2.89008	0.0644492	89.4151	20.7417	0.426267	6.85314	2.15888	67.3171	2.43548	3.28104	2.37465	4.61318	1.3734	3.68291	3.42112	13.1906	1.07481	11.7631	2.59103	1.23586	35.1794	48.3439	4.32923	3.18528	7.36992	6.62158	0.986161	0.168622	29.7572	0.16117	0.87437	0.170846	0.103919	0.32064	6.90321	15.317	0.336682	10.5456	8.18196	3.61011
RNA.768d12f9b28a	37.1735	low+Obs	0.0541031	1.84365	5.55337	19.522	2.42403	1.51356	2.63755	3.62016	0.0329898	637.207	4.9959	2.3759	16.0689	7.72453	84.807	1.71344	6.02231	24.5257	7.36501	5.00444	7.49341	15.7909	13.0363	1.51628	84.72	5.04916	3.80853	43.0428	40.5806	3.04395	2.95585	29.4806	10.7869	6.78991	0.318149	20.3567	0.923672	1.85214	0.423039	0.143176	0.273545	1.07078	5.50105	0	9.32541	3.32622	2.05091
RNA.770cef3fd722	25.116	low+IO	0	1.23604	0.013122	7.97348	0.594063	0.26144	2.60287	1.59329	0.0977825	95.5245	4.67823	0.22456	3.38166	5.50465	80.4887	3.05686	9.39429	13.5867	6.0388	0.515043	7.14077	1.46928	16.8902	1.42908	40.1341	3.87939	1.70347	54.4385	48.233	2.55147	0.882968	7.16261	7.74994	2.83289	0.271128	23.8289	0.327843	1.40719	0.284497	0.140053	0	0.0850126	2.43766	0	7.47699	0.535934	2.62304
RNA.78643e452a3c	35.1535	low+Obs	0.0058902	0.421062	0.849311	8.52067	0.862141	0.326273	5.12038	2.59133	0.0191552	233.722	4.31364	1.03465	14.0289	7.50611	111.296	2.53784	6.88995	15.4538	4.13638	1.17038	7.31071	13.595	7.89952	0.872982	37.0423	4.82319	2.9699	40.2223	46.6685	3.60195	1.76048	18.9499	8.95412	4.25427	6.38081	24.8867	0.697666	2.78886	0.234074	0.11704	0	1.86521	5.3483	0.175116	9.28291	3.74386	1.92648
RNA.7901ffdb00e0	32.6863	low+IO	0	0.13337	0.79482	1.74753	1.45893	0.178809	4.15805	1.8357	0	61.5949	2.2702	0.041852	6.80559	2.82359	82.3037	1.1387	4.9397	5.626	2.86858	1.02161	6.58533	0.198338	10.363	1.36268	36.1988	5.66361	1.20956	38.3287	28.8877	2.99515	2.56124	7.40037	9.11694	1.58905	1.8636	20.5364	0.130931	5.33175	0.471313	0.165579	0.0809518	4.91167	22.0532	0.148753	19.5788	5.49103	5.16312
RNA.792c71720596	26.9168	low+Obs	0	0.557849	2.9726	24.0025	2.62151	0.460468	2.21669	3.10098	0.0156435	484.677	7.26389	1.89687	31.2219	13.5209	85.6155	2.86466	6.8634	16.8322	8.16238	4.9627	5.6686	53.1539	14.2329	1.51	137.618	0	7.44241	49.0104	39.167	3.57219	2.89179	35.9387	7.53974	7.99061	0.100839	25.4347	1.19095	1.801	0.343887	0.22344	0	0.979237	2.46988	0.612909	8.14484	1.8694	3.01572
RNA.79d7fbb71998	49.8616	high+IO	0.00388814	1.24368	0.845702	7.63263	6.32287	0.229269	2.11869	2.16426	0	327.631	3.18374	0.130091	5.83438	3.23021	95.2469	1.95302	5.19355	20.8828	3.34906	3.17021	5.48038	14.9254	14.5113	0.834305	41.4849	3.83929	1.93896	31.8396	43.7239	2.40884	1.94169	8.65983	5.04025	3.9236	1.29045	10.6774	0.199921	1.96163	0.246076	0.147774	0.0157267	0.184685	1.32391	0	2.95646	1.90428	1.2435
RNA.7acb065f5a1b	48.198	high+IO	0.0366285	1.74744	0.80565	6.54436	1.32449	0.118628	1.52698	2.71137	0.0238235	114.801	3.73285	0.382979	4.42971	10.5038	120.216	1.14653	4.65241	5.38941	4.22006	0.451742	4.42848	3.68551	4.69453	1.47368	27.1037	7.27777	1.96491	42.9147	71.7174	4.14393	0.90753	7.62802	9.09058	2.39224	0.660005	24.9781	0.503423	1.97714	0.289772	0.117443	0	0.507451	2.25189	0.136121	5.43916	1.50126	1.46905
RNA.7b450775c2a8	50.3866	high+Obs	0	0.505196	0.694374	18.7342	1.23753	0.234065	2.51503	1.41819	0	94.5842	1.22427	0.524702	7.89243	4.81013	44.9707	1.90237	2.99123	9.11293	3.27954	3.68111	1.67155	9.38482	12.5003	0.340056	72.9722	0	1.6838	9.76129	23.265	1.27617	2.00191	9.00524	4.34147	5.14118	0.020703	9.33132	0.554789	0.333469	0.0380167	0.0231957	0.223875	0.701078	1.53562	0	3.49271	0.624027	1.91338
RNA.7b5b90d613fb	18.4719	low+Obs	0.0519017	0.831477	1.29662	14.4407	1.96068	0.182906	2.50133	1.564	0.0281311	412.954	5.57657	0.530613	12.849	3.79471	93.7871	2.06846	8.48868	10.4919	5.7899	2.32336	5.44544	24.2831	9.6499	1.39806	87.0028	0	3.49191	33.2937	36.6955	1.85977	1.91833	26.0027	7.62202	5.40588	1.19468	17.1799	0.83529	1.75611	0.301319	0.185426	0.093303	1.36961	4.03632	0.514348	7.98344	2.73195	3.04408
RNA.7ba6c30ecb01	32.3297	low+Obs	0	1.28036	2.25772	5.84462	0.949809	0.16626	2.59201	2.81004	0.105906	237.521	10.4318	1.4454	5.06841	10.2655	152.064	2.33	6.90474	12.5763	4.22969	1.73953	7.80142	8.14583	9.04963	3.19503	80.5363	1.92077	3.78563	65.5213	50.7678	4.56704	3.45476	20.689	13.7969	1.90649	0.828971	32.8512	0.924508	4.44205	0.660286	0.28381	0.0537645	4.20917	14.5838	1.38313	22.8204	7.1941	4.91838
RNA.7d1d40bcbb67	54.2657	high+IO	0.0279522	4.57207	0.700204	15.9274	1.63492	1.43284	5.75637	6.77886	0.0363607	425.243	4.2358	0.99369	20.3224	36.2299	99.311	2.51162	12.3006	19.5659	23.7891	12.3435	8.92999	15.1237	55.5435	0.475794	129.091	21.8789	7.89317	68.6565	66.1221	12.0257	12.3656	19.3628	8.19466	8.98474	0.0482556	33.1706	2.59699	0.818242	0.0617115	0.188337	0.282652	0.110643	1.05752	0.623266	5.76628	0.618002	2.22045
RNA.7e8ece891196	18.0781	low+IO	0.01299	1.10172	2.4286	16.0814	0.696158	1.16057	4.02451	2.98128	0.0823761	1103.04	8.55078	0.434626	9.44427	6.86982	111.063	3.25766	9.9707	11.3166	5.22033	2.234	6.21253	9.02367	11.0548	2.05702	51.2211	13.609	3.28981	60.7383	53.4943	4.69642	4.94788	14.731	9.64108	4.49148	0	26.2582	0.653014	1.88597	0.301127	0.23465	0.131355	2.67375	10.1977	0	13.0133	4.77659	3.85196
RNA.7ee56608bdbf	24.1067	low+IO	0.149732	2.32354	3.30746	2.11635	0.975672	0.144065	9.41431	6.95664	0.022474	79.52	2.76812	0	6.80075	26.0368	91.1372	2.56187	5.56474	8.24893	2.44863	0.741821	11.2108	1.03465	7.67624	1.02186	28.0628	9.84749	3.60114	62.0587	53.7764	3.04583	2.95156	4.91235	11.8539	1.44549	0	20.8932	1.86261	2.41444	0.203429	0.200567	0.0232937	3.73846	18.1929	1.36971	17.4805	4.46161	3.89822
RNA.7fa2403f4984	30.6647	low+Obs	0.220505	0.369923	12.2564	8.02101	1.30977	1.90439	4.24527	3.07225	0.0349353	484.104	6.71401	0.662106	4.98213	9.95789	72.6651	4.49735	3.49428	7.57167	4.65292	2.19265	8.81732	2.05688	16.3017	1.89564	64.4879	0	1.99426	55.8006	46.7176	3.65265	3.21123	23.7396	6.68543	1.85357	0	23.8494	0.54769	4.6209	0.19556	0.14176	0.137215	2.41704	13.9041	0	16.2057	8.03834	5.17312
RNA.7fc82b78e10e	30.3615	low+Obs	0.0166533	2.19932	2.86928	16.3802	2.03446	1.21632	5.05321	5.32929	0.0135393	2097.99	5.07079	0.278596	13.3081	15.6797	114.957	3.34229	8.01017	18.3035	7.28635	4.17618	6.80486	13.1389	15.7091	2.21333	96.9869	10.2274	5.19525	87.4837	71.0616	7.17332	3.80765	21.5894	14.4461	5.033	0.930767	48.7614	1.31882	3.50403	0.784347	0.278561	0.235756	1.58204	6.30048	2.47551	15.9051	6.73079	2.75782
RNA.812378a585ae	46.4694	high+Obs	0	1.15435	0.851533	15.9894	1.57491	4.80323	4.95098	2.60631	0.0354098	1953.29	5.00599	1.27509	18.6987	21.5829	74.7872	1.48761	7.39979	10.699	7.78081	2.8499	7.82368	8.28432	6.07336	2.10989	48.7761	6.16254	3.11606	39.7622	65.5746	4.68447	2.41014	14.3015	9.18316	6.35839	0	21.0872	0.598605	2.23758	0.657067	0.127454	0.176166	0.258598	1.95675	0.161858	4.6149	2.29755	1.94403
RNA.823beece47e8	48.8108	high+IO	0.009516	5.04425	1.58143	17.7359	2.08927	1.39218	1.43075	3.36517	0	479.744	8.14958	0.159195	5.19904	6.09423	73.9387	1.84327	4.74245	16.1946	3.82422	2.5624	3.75736	10.27	9.34724	3.13323	49.3648	1.94804	2.18871	24.7362	43.5927	3.06884	2.25312	23.9498	7.25157	3.41215	3.19731	18.9739	0.701178	1.29933	0.437687	0.0787282	0	0.828675	4.05025	0.141456	4.77949	2.05224	2.5411
RNA.829eebfb6a60	39.2956	low+Obs	0.0898204	3.22855	1.42683	8.72654	0.95755	1.0566	7.02514	7.15693	0.0316442	502.297	3.61902	0.876532	14.4408	9.68846	159.327	3.46756	7.48251	42.0665	6.63204	2.70786	10.2409	14.2898	26.0937	0.918883	69.7625	9.01341	3.99807	71.2577	82.291	5.10436	7.80505	12.1314	15.0366	5.40616	0.0678399	33.4095	0.295522	1.72052	0.154234	0.242294	0.0605508	0.474046	2.97343	0.222531	5.49748	1.55617	2.57979
RNA.82a9f88fcf12	61.1064	high+IO	0.866195	1.3752	6.22905	23.6572	2.77688	1.11635	2.95759	4.19027	0.14894	1651.53	7.11493	2.24857	31.6364	16.996	96.4817	4.92037	8.86599	26.8681	9.28594	4.35228	12.9973	55.1516	11.8418	1.46534	162.898	0	7.56906	60.256	77.9476	4.56458	3.22477	47.6558	17.8759	8.51704	0.0386733	29.4645	1.26612	3.0788	0.564178	0.233084	0.040271	2.04931	9.22863	0	13.4233	2.98135	3.93647
RNA.83759858598c	66.7497	high+Obs	2.7281	0.812019	6.43598	26.6855	0.48162	0.958037	3.19	4.87311	0.0641033	1656.38	9.8213	35.5483	28.8605	4.79114	54.8638	3.66431	5.05964	8.54621	8.15409	8.9679	6.99874	68.6298	37.5115	6.38517	139.341	0	4.8723	53.9506	39.8597	4.8326	3.6072	75.76	11.8373	2.94837	0	46.3774	0.685948	1.92391	0.719506	0.247254	0.0956755	1.24839	3.72879	0.234412	9.17312	3.28259	2.48903
RNA.84354da4e8c5	29.1958	low+IO	0.0286227	0.780291	0.926854	22.6333	1.41848	0.994125	2.79073	6.71248	0.176856	1415.44	6.47314	0.53869	29.6673	5.89057	64.7625	3.0093	7.5148	6.13236	5.5943	5.63829	5.30035	47.2372	14.4684	1.87993	125.881	8.78913	5.99022	54.3224	47.4908	4.34338	4.04028	44.6704	9.91395	6.85438	0.00617664	36.6766	1.12022	1.55484	0.326491	0.160798	0.173659	2.60583	9.20458	0.212739	25.5362	7.76045	4.3993
RNA.845ad42c128a	45.6948	high+Obs	0.946156	0.742721	1.53069	14.1756	0.744888	0.33039	3.25434	2.27874	0.0910081	915.713	7.84616	0.724542	27.9409	7.32904	118.063	4.44122	4.73411	9.08502	10.7291	5.7432	8.46371	7.16119	15.4673	0.559065	54.1725	13.4797	2.50052	47.8781	66.2963	4.13033	3.64687	15.2146	8.65476	3.34485	0.117904	38.3321	0.417547	1.74888	0.269691	0.163209	0.134754	2.74293	8.1928	0	14.0997	5.12761	5.02056
RNA.853d5391d7c7	23.7882	low+Obs	0.00734887	0.489719	1.59844	15.3565	0.711451	0.305305	2.30358	3.01689	0.0573573	440.427	6.29884	1.10647	18.458	5.38495	68.908	2.78745	4.79538	6.35748	3.76975	2.67875	4.99358	13.452	14.7385	1.13466	82.5152	7.78751	3.55988	32.9489	33.2666	3.52804	4.89683	27.6561	8.82821	2.221	0.0761209	29.9594	1.04925	1.50442	0.221735	0.18691	0.0594493	8.84303	31.8347	0.436965	54.9571	9.98812	6.89121
RNA.8658bcbe8f6f	26.369	low+IO	0	0.927196	0.886463	10.2845	3.00787	0.304307	2.5958	3.03561	0.109328	624.265	9.41112	0.370005	5.08942	5.37346	84.0503	1.95475	5.96646	16.3016	4.0407	0.466747	4.95543	8.09704	6.31342	5.07137	48.8024	3.08948	1.87187	39.3605	48.7875	3.47611	1.69088	13.9121	10.7372	6.2765	0.223367	17.4108	0.708738	2.1587	0.361338	0.126569	0	0.770409	4.35121	0	6.45852	2.75439	2.34869
RNA.86d605d19557	54.4215	high+IO	0.027542	0.88431	7.38728	17.8066	1.57918	1.08577	5.22014	6.06508	0.00671758	368.631	4.74476	1.26708	6.42652	6.07089	104.975	1.93721	5.28507	11.2576	11.0684	3.40621	8.05076	11.7761	19.3159	0.866591	56.1337	0	3.42418	60.3293	64.4149	7.60259	5.9916	20.9973	11.2378	8.88815	0	31.7526	1.01154	1.10925	0.415506	0.131344	0.389905	2.39842	6.64278	0	4.74254	3.58593	2.07384
RNA.872b889184a1	18.8673	low+IO	0.0480988	0.291386	0.558358	4.52219	0.364943	1.04567	2.08186	1.90331	0.0782098	355.199	3.76515	0	5.06411	4.03982	48.6567	1.72108	6.05914	1.75406	6.14632	1.19191	4.54548	5.34321	6.01669	1.7739	33.3075	8.20535	1.55404	25.8115	36.8298	2.30577	3.33165	7.58748	3.9778	0.964999	0.0190291	15.6128	0.395631	0.949686	0.448359	0.153786	0.0162125	5.01357	16.6051	0.119165	15.8183	6.71432	3.13633
RNA.8730bcb2f568	30.7874	low+IO	0	2.35135	0.173519	7.20519	0.29322	0.0237877	2.50163	1.43442	0	34.812	2.52097	0	2.778	5.77749	52.5479	2.76715	2.10191	0.443525	3.47332	1.07835	5.09797	2.04276	3.00902	1.12106	12.0052	9.26231	2.62637	29.8992	48.3234	2.70022	2.40966	12.0965	8.45538	0.454619	0	27.216	0.0774147	2.74794	0.191585	0.132529	0.0478637	0.562081	1.23117	0	3.25215	1.24847	1.86779
RNA.87519d0aef4d	46.0522	high+Obs	0.0440593	3.21365	0.495314	27.0077	2.69128	2.44056	5.65282	6.78207	0.226387	1952.46	14.3872	2.57978	26.3451	8.52816	96.1887	3.1282	7.82903	29.4391	8.53283	5.13199	6.39227	44.2545	19.335	1.76659	149.364	12.7334	7.0196	88.357	45.6735	6.14436	4.66318	45.2763	15.9416	11.0137	0.148322	43.328	1.15497	1.6758	0.992175	0.250225	0.213853	0	1.00015	0.261978	5.06582	1.04362	3.71201
RNA.87870525065f	31.4261	low+Obs	0.0174139	0.604836	0.553255	1.43398	1.45171	0.0181511	3.81889	4.6064	0.00377539	54.8353	3.44852	0.145661	2.80796	21.0532	276.531	1.30821	8.96981	18.0518	7.75452	0.604531	6.16515	1.15791	5.23747	0.814393	45.9991	6.43071	3.21543	89.9459	63.2122	6.4112	4.72321	4.0834	11.472	5.02502	1.23758	18.6002	1.94934	2.79397	0.243489	0.216419	0.0469571	0.551434	2.4157	0.69029	7.3153	1.41095	2.95588
RNA.878fa8d893ea	18.5478	low+IO	0.071114	0.94779	0.417111	11.6876	0.417994	0.52099	2.74755	4.05728	0.0878811	461.307	7.16412	1.18968	21.0116	6.26622	101.716	1.44559	5.99261	7.05973	2.39945	5.06743	4.93017	24.5932	6.50405	1.5773	52.3959	1.54143	4.99699	23.9976	20.8533	2.88842	4.83049	22.5289	7.53871	2.87779	0.322268	25.4422	0.750899	1.83023	0.423906	0.24099	0.0287642	0.900767	4.70834	0	13.6421	2.53403	2.99569
RNA.88e5f1c66fd5	54.9382	high+IO	0.0303587	0.285069	2.00324	13.9547	0.708523	0.0711989	23.7907	4.42584	0.0444276	150.079	35.4856	1.33318	6.9182	4.57901	102.193	6.30539	3.26116	10.7482	1.81131	1.91369	15.007	3.2706	24.124	1.50852	35.5603	9.32222	3.46684	45.4567	50.5839	4.80792	6.29591	29.8923	10.8906	2.52705	0.183436	47.4782	0.245647	2.30821	0.463587	0.195229	0.153494	0.360506	0.287143	0	3.73694	1.09906	0.926942
RNA.88f612d5d171	34.9833	low+Obs	0.0128058	8.16902	1.36139	30.4572	12.427	0.0772274	3.99078	4.64032	0.0104113	848.715	12.0746	0.589137	11.8368	12.2999	156.282	3.51328	25.3084	49.3074	14.227	4.19406	20.5977	3.51653	11.7909	1.75483	102.72	0	3.61465	46.6364	64.9126	5.37542	4.10369	17.2064	12.9003	5.80533	0.00276344	45.6002	0.836293	3.8216	0.716226	0.14342	0.129492	2.12894	6.29833	1.14216	16.3001	4.11942	5.26193
RNA.894337363727	21.533	low+IO	0.0263269	1.61085	1.78545	17.3313	1.53986	1.6994	2.50691	3.46361	0.0706333	582.17	5.87927	1.15612	15.4761	6.3912	91.4829	1.66269	6.4444	17.5882	7.83573	4.60881	6.42641	36.4965	12.4981	1.7993	58.7281	8.40118	3.45798	40.4278	82.8016	4.34837	3.19629	28.3653	10.8748	5.6303	0.09374	20.4784	0.515183	0.755147	0.290616	0.161692	0.079865	1.87577	6.1007	0	8.11955	1.67132	2.02322
RNA.894e6bc4a49b	48.9989	high+IO	0.109375	1.66755	3.34129	21.5399	2.9308	0.696247	4.11949	4.81126	0.0355693	411.093	11.3016	1.98224	13.7634	11.9557	111.979	7.43129	8.63868	21.0328	8.1259	8.78056	12.4705	25.5127	21.0086	0.962219	127.196	2.85369	5.35533	49.1727	45.3247	6.06309	3.3454	46.5771	11.8569	4.90233	0	34.0311	0.841069	2.53918	0.590268	0.216672	0.147467	2.59763	11.8968	0.812934	16.9876	4.18589	5.24516
RNA.89abc0b14f7a	35.827	low+IO	0.0804656	1.64239	1.40681	14.5062	1.69781	0.315211	2.25606	8.87952	0.696466	552.789	4.11169	0.414193	7.76735	7.49217	179.803	2.43893	5.62355	12.4775	6.01064	4.85168	6.44147	3.34005	15.3584	2.06673	69.0249	0	5.02479	57.8354	38.688	4.80796	3.87413	12.0317	9.10727	3.01208	0.0106856	24.1663	0.771499	1.90918	0.400847	0.137302	0.100144	1.66603	4.09807	0.920097	8.90222	2.78179	2.6074
RNA.8a2176249336	30.5744	low+Obs	0.023306	0.628291	2.39222	14.4965	1.69892	2.16551	2.7608	2.87972	0.183796	1113.68	3.7713	2.38808	21.0174	10.7414	65.2314	1.6736	5.55775	19.8314	5.41823	2.42723	6.84821	22.6679	6.49979	1.31234	68.759	5.192	5.19411	48.7568	49.9592	3.99567	1.44513	25.0909	8.81937	6.74515	0.173512	19.9043	0.71687	2.57097	0.261557	0.222286	0	1.01477	4.07806	0.346444	6.57597	3.08564	2.77403
RNA.8a376586edad	50.1856	high+Obs	0.356077	2.06699	3.1302	28.6715	2.96456	3.52079	2.08239	6.46627	0.0328382	1308.85	8.80525	1.06691	22.4929	12.6328	92.3054	3.23317	6.22024	6.99873	6.69164	7.17357	5.8236	37.1868	16.9143	1.89334	92.4315	9.98366	4.46368	33.3365	39.3292	4.84714	2.55103	37.9362	10.6211	6.88757	0.112393	25.5836	1.07599	1.35735	0.35591	0.140547	0	2.5244	4.92618	0.158003	11.1592	3.56215	3.12439
RNA.8ab6d7cd56ba	40.8884	high+Obs	0.180289	1.67802	4.96689	38.0026	2.07785	8.11236	2.35971	4.20662	0.0399756	1266.92	9.4293	1.64515	30.9913	7.09674	74.8736	3.12045	7.95191	16.2542	8.40755	10.2305	6.52168	69.1563	14.8221	2.16425	182.775	3.15786	6.74704	55.0069	37.6087	3.49138	3.42121	51.1125	8.91137	11.9218	0.130864	24.6584	1.42965	2.38925	0.319633	0.193035	0.0662939	0.908265	5.42575	0.487275	9.05351	2.83538	3.24009
RNA.8b0534fc1abf	39.4647	low+IO	0.0220258	0.578213	1.86607	14.7937	1.21848	0.357492	5.07112	8.67427	0.0883423	281.237	10.5818	2.64074	13.0992	5.55482	116.578	8.48964	5.12537	21.3749	9.86864	5.98628	14.2475	13.1717	28.3952	0.956859	85.3545	0	7.56943	71.841	83.3648	7.03917	6.98406	18.316	9.60822	5.52845	0.00633742	22.7929	0.623563	1.99053	0.243138	0.197344	0.17818	1.62744	6.52759	0.654829	8.52668	1.77323	3.69312
RNA.8b21699b3a60	32.167	low+IO	0.0275273	0.633697	2.45551	9.32257	1.30075	1.4664	3.38628	1.77518	0.013428	419.176	4.47391	0.805895	9.69994	7.40196	81.8223	3.00058	3.77038	22.559	9.23132	3.48928	6.26657	11.7127	8.63673	1.05782	45.4439	14.9167	2.76641	53.4137	50.4083	3.65652	4.17827	22.6383	10.5243	4.12445	0.317805	20.5367	0.600283	2.82843	0.501382	0.200392	0.361863	4.57637	7.15998	0.409195	10.7753	5.23902	4.2167
RNA.8b8ec2d2c9d3	51.2154	high+Obs	0.0236227	1.02465	7.81687	22.5185	0.751421	2.20971	1.25709	2.87571	0.00307288	1087.65	4.25045	0.948455	9.84993	10.46	42.4468	1.25616	7.12065	6.33656	2.72163	5.01106	3.78155	17.3507	9.24275	1.87484	61.5198	0.341355	3.42423	11.4489	11.0276	1.62246	1.76757	21.353	4.40274	3.09774	0.0937971	18.322	0.786259	0.796391	0.118214	0.159763	0	0.224413	0.625608	1.40461	4.91342	0.852752	1.6577
RNA.8c0dd5356fa8	51.7534	high+Obs	0.19824	3.52946	7.60364	34.187	1.39623	1.23979	3.01067	2.92456	0.0143263	997.585	9.95111	5.8037	45.4468	4.04996	59.3704	2.47399	9.07945	8.51234	5.92141	8.79865	5.60426	41.1572	19.7163	2.01289	123.083	3.7134	3.36732	43.2716	31.6505	2.78186	2.15429	44.7462	9.72923	6.88262	0.470571	27.0382	0.749568	1.67038	0.376877	0.130506	0.0445466	0.871877	2.50002	0	7.8861	1.25593	2.37098
RNA.8c5864fb8bac	37.1592	low+IO	0	1.45094	2.4787	4.8138	0.795708	0.12555	3.73018	3.38316	0	85.17	2.72888	0.0511066	3.36707	9.91369	66.2146	1.25099	1.95278	17.5898	2.83249	1.68289	6.95684	0.605488	12.429	0.710143	28.5528	0	1.82026	28.8256	41.9058	4.44987	3.68537	6.31653	8.54452	1.75265	0	22.4136	0.78399	1.77893	0.490102	0.152307	0.0247131	5.41733	28.7789	0	23.0831	5.92475	6.75381
RNA.8ccbb7a45a22	38.8843	low+Obs	0.0145003	0.764241	3.65006	23.2065	1.46228	0.871224	2.82758	4.12238	0.0943114	2100.72	5.82359	1.33419	43.7028	6.42775	55.6581	2.51506	7.47012	13.0142	9.30773	5.62332	5.55896	73.1704	12.8753	1.76763	134.869	0	6.46325	48.5206	41.2498	4.63075	2.45708	60.48	10.9932	7.76193	0.13768	33.0589	1.22322	1.94571	0.784321	0.185971	0	0.459171	1.92008	0.215548	7.87127	1.87105	1.75594
RNA.8dc295bc7df6	28.8635	low+IO	0.137706	1.08812	1.15594	33.7413	1.29726	3.6909	3.28431	3.45653	0.301795	1394.88	4.33374	1.25202	23.0566	4.34826	76.659	2.91918	5.63676	11.3173	6.58595	3.72485	4.06832	50.2725	10.8535	2.78149	110.783	11.5356	6.07346	53.8618	54.145	4.49831	1.89429	46.7718	12.5303	8.64865	0.0981927	22.1404	0.880947	1.43268	0.259959	0.143626	0.0726509	0.284388	4.75683	1.246	5.31197	2.64745	2.41057
RNA.8e204e202cd3	38.7671	low+IO	0.0462913	1.00957	0.829633	31.0382	0.675782	0.217129	2.9949	3.39174	0.100361	726.238	4.6	1.61337	18.2731	5.08095	71.9565	2.38658	4.58198	9.5505	4.78308	3.61579	6.71845	15.1535	13.7962	2.63183	81.2756	11.892	4.95233	37.7704	40.8871	3.62591	3.62455	38.557	9.04739	5.25625	0.0199789	32.1813	0.747359	0.718466	0.27821	0.142154	0.187239	2.56528	9.04867	0	11.9013	3.84249	4.50375
RNA.8ea79fbd1780	39.0987	low+Obs	0.082577	0.420216	6.98265	3.76997	1.04212	0.213952	3.84507	1.80443	0.0147699	184.32	2.4061	0.932478	1.21405	2.43512	53.2359	0.696376	3.14961	4.40835	4.85889	0.882639	4.45478	0.438208	6.0284	0.817805	19.3784	11.7337	1.32133	32.7482	41.3956	2.50615	1.40099	4.96666	4.88745	0.528743	0.0516772	13.1235	0.260633	1.15348	0.449697	0.150061	0	0.719099	12.8091	0	5.76088	2.0969	2.51705
RNA.8eaa62926cdc	40.0225	high+IO	0.645254	0.820337	1.09942	13.4446	1.94818	0.712491	3.975	2.94504	0.221661	501.247	5.33477	0.380092	9.15898	5.87678	56.046	2.67739	9.23056	17.3352	3.41541	1.7124	5.84853	16.1097	7.1378	2.62981	73.1645	3.1737	3.64911	34.1481	28.6567	2.78509	2.42741	19.9543	8.57257	3.56131	0.394194	21.8942	0.869915	1.93009	0.344436	0.135601	0.0367594	0.935304	7.04856	0.405284	12.6184	2.33832	2.32806
RNA.8f2f960ea45c	34.7001	low+Obs	0.0153885	2.0789	2.04964	16.2855	3.63575	0.464011	6.56244	4.09632	0.552986	408.953	9.62771	0.772311	6.40045	14.4388	98.5228	2.85611	8.53681	30.678	6.1842	2.17201	8.18387	12.2738	7.95223	3.08505	56.5659	3.33551	3.61025	82.513	81.5958	6.06519	1.64537	21.769	11.7867	4.61134	1.62717	26.9299	0.91841	3.12	0.764413	0.122865	0.155608	2.43648	8.0052	0	11.6748	2.96455	2.37317
RNA.8f34d518d91c	29.2359	low+IO	0	3.91775	1.77265	11.9038	1.58597	2.24692	3.32323	4.99821	0.022045	1324.33	5.33446	0.963938	15.6309	9.52329	103.842	1.9771	10.5853	14.3793	12.9424	3.2141	10.7064	9.09291	9.67513	1.82288	111.677	8.81604	5.80585	53.9744	68.9183	3.33709	1.94554	16.322	11.6681	7.81291	0.0175541	27.0127	1.16703	2.09889	0.279365	0.168493	0.0548379	2.25393	6.6681	0.40307	15.5281	5.51819	3.49406
RNA.8f580ab9be42	44.588	high+Obs	0	1.62115	0.475634	4.10427	1.39628	0.0304289	2.53599	6.34767	0.00316457	80.7964	4.05303	0.122094	2.45519	22.1609	171.578	0.666531	1.74274	27.9853	2.48251	1.11346	6.15803	0.93946	9.55844	0.379798	16.3295	7.38234	2.62799	48.5407	42.3132	4.4189	2.25332	6.40626	13.6846	2.1434	0	17.7991	0.150775	1.95193	0.332997	0.146248	0	0.154072	2.20894	0.433956	3.99161	0.734765	1.4604
RNA.8fc74d458a86	32.8847	low+IO	0	1.3795	0.246555	5.93519	1.55721	0.547241	2.75787	1.40343	0	255.695	7.10881	0	7.97317	6.06281	70.9143	1.50995	7.59213	19.1107	6.12791	0.197497	1.88033	11.8499	0.871857	1.15102	29.6426	0	2.70763	58.8886	63.6025	3.67053	1.41257	10.3692	10.9991	4.3557	0.73087	11.5507	0.371351	8.56657	0.334095	0.160369	0	0	2.11289	0	5.01251	0.898163	2.28228
RNA.8ff3093ea1ad	25.7831	low+IO	0.0552101	0.245275	3.3957	30.7929	1.17716	0.764557	3.67253	3.67638	0.083788	1146.85	8.08262	2.07815	36.3607	4.9685	75.2154	3.36146	7.40743	13.9259	8.6074	5.83818	5.97093	69.9625	6.56659	2.22128	120.505	3.98901	8.18602	53.6032	46.3459	4.91478	3.35435	51.8338	9.32344	8.29575	0.0794272	31.7733	1.5926	1.34499	0.223465	0.270602	0.223313	3.93367	10.4439	1.09427	14.8783	7.10501	3.90479
RNA.90124d188f6f	33.3373	low+IO	0.160793	1.71899	4.90049	23.8852	1.25361	0.849268	2.79247	6.54592	0.0492148	939.284	12.4454	5.37989	30.4134	8.06793	76.4199	3.00245	9.28883	21.7496	6.22703	11.4319	9.43789	35.3526	19.7063	2.69307	147.542	6.37826	5.0652	43.1025	39.4195	3.67352	3.56031	48.4266	13.3013	5.91091	0.0204108	29.2428	1.07471	1.75045	0.361952	0.20366	0.0382574	0.748783	6.08334	0.5624	13.5519	4.06497	3.19141
RNA.9049fefa292d	38.7051	low+Obs	0.1657	0.881619	4.96512	16.5931	1.40322	1.8119	3.71566	4.90676	0.0960586	1146.32	7.88599	3.37466	27.6824	8.41996	86.4811	3.18366	6.51944	29.2065	8.24104	7.03906	8.53385	39.5301	17.758	2.07853	129.687	0	9.50427	52.4628	50.4734	4.89286	4.27799	51.1981	10.7597	6.19984	0.239419	33.7404	1.42551	2.37502	0.46656	0.149399	0.174841	2.05322	5.86015	0.214186	13.786	5.77518	2.37121
RNA.91145de2a606	34.3399	low+Obs	0.0339244	0.794662	3.24723	8.88363	2.23511	3.27085	1.7002	3.41407	0.125033	558.787	4.88227	1.27694	4.96613	4.04201	55.8868	1.95721	3.5224	17.6064	6.96398	5.46235	8.12522	16.1227	14.3309	1.23462	80.7395	2.58726	2.54623	27.4634	34.0124	3.1461	2.17425	18.5979	6.08579	2.63559	0.0585658	31.9997	0.434784	1.46849	0.174759	0.149933	0.0228695	2.059	9.62604	0.336192	11.1973	2.9066	2.65683
RNA.917363425178	27.4917	low+IO	0.0691938	0.530962	0.24426	11.8512	0.194936	0.140812	3.81108	2.06768	0.062506	160.758	11.0373	0.0643089	36.3016	6.00833	140.771	1.54019	13.1689	27.8191	12.0845	0.832303	7.62445	7.69768	11.8559	6.84736	68.7873	7.03613	6.03952	60.4496	82.6031	3.3961	8.88702	18.9865	9.89627	4.41081	0.00331816	51.4662	0.222364	1.96962	0.644998	0.346085	0.435361	0.73037	1.74522	0	5.78827	1.24056	6.35797
RNA.92ad131027c8	47.1395	high+Obs	0.563476	0.695476	0.733587	8.39722	1.89968	1.33149	4.34755	2.12783	0.0393891	367.954	7.54895	0.220246	6.13889	13.5928	185.362	3.28902	7.95949	19.3858	6.91955	1.7608	5.10157	6.73388	11.4902	1.41068	43.6223	5.07314	2.4952	47.7864	85.5887	4.3311	1.1404	16.7552	6.84712	2.50871	8.03667	20.5049	0.404953	5.58062	0.35654	0.209278	0.106502	0.250138	1.49426	0.626251	4.10481	2.11345	2.27832
RNA.92c19cbfd4fd	46.1125	high+IO	0.0242245	0.484287	1.25805	7.38817	3.46196	0.0459911	2.46124	2.2591	0.0275727	60.5999	4.4695	0.101314	2.09669	15.0711	261.482	3.05538	10.7982	9.84025	3.90403	0.697114	7.83178	0.770534	4.76892	0.991289	21.2049	8.60543	3.06472	75.0576	84.2186	4.90904	4.88871	7.92991	15.0944	3.84674	7.55379	17.6796	0.196012	5.1923	0.730917	0.188163	0.0734874	0	1.37474	0	4.40671	0.560643	2.38191
RNA.949977df623d	33.9855	low+IO	0	2.50828	2.36515	6.84537	1.05718	1.85333	4.90773	8.46274	0.0821021	538.764	11.2938	0.985486	17.2815	51.1959	173.523	4.09691	18.0552	21.0562	10.0881	1.36078	6.7744	16.1952	6.38515	2.60446	59.6784	0	6.52942	102.339	66.9542	6.69237	5.15849	13.9239	12.667	4.6556	0	32.5158	1.45459	1.10111	0.421128	0.22559	0.0680773	0.399728	4.29818	2.25172	8.47066	1.72784	2.68271
RNA.94b4033f89d2	44.812	high+IO	0.0542233	0.328488	0.492206	16.0686	0.508871	0.882385	7.59494	3.23258	0.216642	353.326	3.71234	0.907115	10.2349	10.274	151.345	3.52578	11.9316	8.4275	5.26975	1.77269	5.55993	14.5903	7.78355	0.538069	95.085	0.559673	6.65577	18.1542	17.1459	2.24423	2.34911	21.1907	10.3893	3.09499	0.722127	14.845	0.622335	3.44239	0.31353	0.331904	0.125327	0.490586	5.27515	0	12.5777	1.37811	4.86658
RNA.952960be8fbc	43.9422	high+Obs	0.044295	1.41923	0.469096	13.6113	4.46975	0.571631	2.36794	1.76114	0.0448154	359.6	6.02934	1.81139	13.2766	11.3496	84.2015	0.942464	9.42262	17.9881	5.9944	1.22748	10.4321	9.44011	4.56188	0.991764	83.0566	0.47413	3.76653	38.0866	31.2326	2.32161	1.7531	20.9551	8.70847	4.76486	0.029738	17.513	0.44625	3.43064	0.13039	0.31721	0	0	0.931016	0	3.014	0.957057	2.12929
RNA.95508193b33e	49.6528	high+IO	0.158253	0.559884	0.464106	11.8357	0.255343	1.0293	3.50702	1.24204	0.0288201	205.755	4.68068	0.688336	10.8076	7.29877	100.978	1.16555	4.97014	3.70634	2.55258	2.58498	5.27978	8.06607	5.47794	1.8916	27.3606	4.8785	1.93252	54.3577	33.6966	1.88472	1.30748	15.905	7.43959	2.07523	0.00273202	14.988	0.236847	4.46712	0.335407	0.200334	0.0512079	1.00225	4.07131	0	4.81327	1.66308	4.1145
RNA.95c80753c3b9	43.0571	high+Obs	0.0182472	0.663257	1.33784	6.70838	1.07779	0.268993	2.61048	1.83292	0.0192858	202.221	4.78966	0.152631	7.78852	3.14505	41.1098	1.85126	3.39756	9.9538	3.47882	2.31921	2.36671	8.67403	13.2088	0.974151	33.3899	0	1.93672	23.6533	25.9774	3.13474	2.24008	17.2427	5.13277	2.12644	0.777688	21.0618	0.429328	1.01811	0.167855	0.103829	0.0922577	2.0946	4.14212	0	6.32142	1.49341	2.54019
RNA.95ef31e6ecc6	39.9762	high+Obs	0.104377	0.41933	0.738412	7.4952	0.677454	0.215955	1.83213	2.47542	0.201877	266.262	5.24994	0.275707	5.45041	6.24194	73.231	1.92996	4.88823	4.24046	3.87289	1.06145	4.69972	5.52489	4.91169	0.950205	35.5228	0	2.04391	44.2623	41.983	3.61028	1.86634	9.54543	8.08657	1.23817	0.350901	12.3343	0.255986	2.56651	0.384064	0.146073	0.0888807	1.39168	3.2215	0	4.09848	1.49443	2.2573
RNA.95f1adcc37de	36.0778	low+Obs	0.0163506	0.462248	3.06356	12.4601	0.471107	0.0511284	2.56264	4.36918	0.0177243	302.868	8.34604	0	4.48207	6.68566	143.633	1.81439	4.05432	8.31466	2.51173	1.06802	9.73403	1.42173	11.1318	3.23296	33.4728	4.98795	1.87219	50.4502	59.6734	3.67302	2.35258	12.1146	9.8423	4.99738	14.3441	25.9345	0.242708	2.74543	0.272741	0.21305	0.110225	0.517764	1.6496	0.162035	4.42298	1.1303	1.9236
RNA.971f86cfa6cb	26.4394	low+IO	0.0413386	1.14364	3.83906	26.9312	0.817875	2.47144	2.22245	2.57453	0.0604958	630.396	10.5456	1.49839	18.7884	4.81346	88.1373	2.57272	7.57278	6.11386	4.51704	2.14319	3.74319	25.6549	11.6985	1.22962	53.0975	0.995592	2.72202	35.8296	35.0925	5.57758	4.634	37.0719	6.82402	3.95275	0	30.9435	0.885648	2.43103	0.659139	0.07318	0.557354	2.61808	11.5995	0	12.888	10.23	4.43549
RNA.9742616b71c5	25.1499	low+Obs	0	0.762666	1.29905	14.2326	6.45663	0.240574	4.30823	4.00163	0.466271	317.465	5.98479	0.117005	7.32392	11.3181	85.7881	1.47324	4.89197	3.69833	3.91389	1.93602	5.20203	36.2386	17.7272	0.918734	84.5969	5.89552	2.04825	52.5383	47.1716	3.43328	7.02631	12.27	6.83626	12.2527	0	38.8491	0.271321	1.05803	0.411763	0.210229	0.0282895	4.65098	20.904	0.415867	19.0927	4.45271	5.11069
RNA.977d1eb93526	46.8879	high+Obs	0.0619807	2.90373	0.934097	41.8525	2.52398	7.49413	3.04982	6.67836	0.0873444	2130.75	7.90938	2.59222	14.6779	32.9577	160.363	4.36713	25.3273	30.5349	6.94259	6.04453	10.9243	24.0342	11.2273	3.88261	238.354	4.97577	10.3933	41.4417	44.0095	4.72517	3.9358	39.2709	15.7977	14.0755	0.00891676	30.3524	3.29838	2.39479	0.25087	0.314237	0.334265	1.30846	5.2761	1.22846	18.619	4.88303	5.89119
RNA.98478305b42c	40.6292	high+Obs	0.0931859	1.29841	4.66863	23.2192	1.38946	0.0806533	3.94846	3.58641	0.46972	554.746	25.6286	1.07176	1.61862	5.88579	95.9517	2.77532	11.6614	21.3337	3.89826	3.94264	6.45324	0.949541	10.534	4.39405	78.6336	0	3.88059	42.3315	36.2693	3.00518	3.66111	23.0102	8.24726	3.40103	5.50486	27.3082	1.15508	1.88568	0.265736	0.146868	0	0.922141	7.05107	0.346303	17.0469	4.67477	3.4601
RNA.99d779736376	56.3904	high+IO	0.117374	0.309521	0.641199	18.6186	0.668418	0.925284	4.1775	2.38805	0.0381706	628.777	12.2664	2.25234	11.3165	10.5934	70.7714	3.5952	7.79594	6.08485	4.14781	2.36534	6.36105	16.7878	8.41015	8.33591	45.523	14.1341	4.19341	42.2088	45.1486	4.51581	8.22848	23.2566	8.49642	4.56236	0.0476778	43.0905	0.567382	1.39986	0.48778	0.150661	0.0558535	1.2025	8.75071	0	6.86964	3.07443	2.62263
RNA.9ac0ea586d59	46.5258	high+Obs	0.138999	0.922902	0.964749	16.4119	0.788172	1.3412	3.283	3.34826	0.00361624	418.726	10.008	1.62774	8.15317	4.4776	72.7341	1.53561	4.30776	3.88621	3.03511	3.90857	5.78614	19.9495	14.8676	2.11267	53.6369	2.00857	1.18792	31.1198	36.0378	3.72954	3.64339	27.7176	7.439	3.98726	0.18957	21.9104	0.476045	1.16879	0.180033	0.110879	0.0674666	1.84866	8.20371	0	7.14722	2.76045	2.90609
RNA.9ac26fa32a1a	42.3059	high+IO	0.0703807	0.190227	0.886482	11.1512	2.84525	1.95412	2.2101	3.11855	0.693686	1081.11	9.05423	0.860419	19.2159	7.70839	99.3073	3.96347	15.2581	14.3029	8.19785	2.51501	8.84063	16.8605	6.52801	5.24812	156.443	7.69285	6.82811	58.0504	38.47	4.1393	2.24777	17.3782	14.6492	6.40616	0.0163561	27.8083	0.743155	2.26553	0.549817	0.202242	0.284675	0.342876	1.74102	2.25338	6.24321	0.487189	2.48794
RNA.9b25736eba63	26.1763	low+IO	0.0546972	2.06389	3.51374	20.6115	2.93582	4.38067	3.83066	5.33453	0.0762334	1374.73	7.29569	1.83009	37.4435	12.247	62.7191	3.15375	6.46825	24.2687	10.2887	4.92555	7.35446	52.4616	13.2355	1.56114	128.082	0	6.10947	46.2728	53.5765	5.17061	3.97545	43.1886	11.1361	12.1279	0	43.1809	1.6645	1.97112	0.379525	0.276087	0.158028	1.85578	5.32126	0.464615	10.8652	2.95408	3.76068
RNA.9b2eaa550190	66.002	high+IO	0.00712252	1.47568	1.13144	29.8813	0.911174	1.92177	3.76431	3.48113	0.0625394	802.028	7.27126	0.83408	56.695	6.85463	132.184	3.64584	5.86221	16.5658	4.5524	2.98665	7.49947	39.8233	10.3994	3.21341	61.0397	0	4.90641	72.847	72.5712	6.58793	3.39657	47.9848	13.0801	5.72808	0.181367	44.6285	0.68831	1.96743	0.676164	0.198136	0	2.14266	5.25464	0	10.7587	3.95249	3.29525
RNA.9b3dcdf108ca	32.724	low+Obs	0.254357	0.856061	8.3574	12.4818	0.694871	0.698582	3.15901	7.98144	0.183818	249.154	10.185	1.0244	5.30777	10.4949	94.15	2.00519	8.0469	12.654	5.09092	1.72987	17.1423	4.43905	8.42285	2.02145	32.1113	3.63015	3.53104	50.4052	44.5258	3.41908	3.06699	21.3769	13.8918	3.37795	0.203293	25.1079	1.42722	1.56578	0.360505	0.194677	0.0381044	0.74579	6.41544	0.560152	6.64928	2.69428	3.9977
RNA.9b6034bb2971	58.5309	high+IO	0.259786	0.990065	6.42975	15.6082	0.838338	2.66283	3.33134	2.61545	0.0368656	1097.64	3.54285	1.02724	11.1647	6.88639	81.1977	2.00728	4.25516	8.91879	4.00371	3.96127	6.69381	16.2261	14.5485	1.54628	59.1803	3.64023	3.34074	38.2887	41.5353	3.39399	2.12352	22.0251	10.5831	2.90343	0.0101928	24.3011	0.568137	2.10649	0.476215	0.163819	0.0955256	1.49572	7.05871	0	6.56144	2.60649	1.99462
RNA.9b6b1b307aa2	35.5392	low+IO	0.146426	1.51687	3.6143	24.3393	3.29077	5.09221	4.17624	6.48208	0.102379	1231.19	6.488	0.673637	22.972	10.325	265.862	4.54563	9.23604	19.164	8.83671	5.89921	8.5491	29.3025	15.7942	1.31418	100.088	6.34768	4.54439	50.3649	65.2528	7.66771	4.89829	27.5564	19.5293	2.92522	0.015799	38.9694	0.670546	2.6437	0.571113	0.337503	0.0296131	3.94124	6.09375	0.435325	13.0911	4.64969	3.73578
RNA.9e64e53113e3	47.0513	high+Obs	0.0729802	2.42871	6.87269	18.8898	0.857927	4.38379	2.94379	2.89851	0.053796	2695.54	6.50188	3.29644	29.7706	5.72844	48.4405	2.3937	6.27168	7.70828	3.67026	11.9076	4.86223	43.8919	13.8483	2.25696	89.8389	0	4.69126	20.0849	12.6492	2.27977	2.2857	34.6234	5.57246	3.09038	0	21.6669	0.968281	1.67084	0.268537	0.243622	0.059038	0.61627	3.77348	0	7.55163	1.20025	2.03946
RNA.9e8f4293ec00	27.3655	low+Obs	0	0.512047	1.002	14.7841	0.218091	0.966485	5.90865	2.49363	0.0533336	202.951	4.31531	0.949707	16.9498	6.92449	65.5738	2.14166	3.6977	14.0317	4.17003	2.86107	5.56035	10.0177	12.3399	0.772182	46.6651	3.03827	3.61318	39.8172	44.9072	2.68513	3.41819	22.904	7.41326	3.78036	0	19.7017	0.363424	1.11283	0.246023	0.293969	0.0255133	3.39561	6.9206	0	10.6291	3.15454	4.4329
RNA.9edb9bd36584	36.4824	low+Obs	0.228952	0.622051	3.67939	9.69545	1.43929	1.2862	3.4771	2.05204	0.0248188	466.211	8.35183	0.696399	7.70608	5.51218	199.454	2.93818	5.01704	8.71483	3.92056	4.35437	5.45761	11.44	12.3209	0.911365	52.839	3.34184	1.87528	50.7672	53.1412	2.48174	2.23125	14.3937	12.8495	1.67034	0.00299435	20.2994	0.264367	1.15041	0.23997	0.20002	0.140313	1.53789	5.64344	0	7.35725	4.06894	3.78432
RNA.9f0e9f1aedee	57.6953	high+Obs	1.36036	1.36296	9.76068	29.6915	3.63817	4.49926	3.6711	5.33881	0.209854	1897.08	12.0862	4.74121	29.843	10.8387	131.488	4.60498	8.98285	19.2572	11.9366	5.80758	13.1855	35.9945	23.855	2.51888	130.293	4.8304	5.46093	74.682	70.1811	7.01384	8.19342	58.8733	18.8971	5.58362	0.00376358	52.1315	1.12295	2.95014	0.539061	0.139879	0.176358	0.138069	2.30942	0.259254	6.46418	2.38574	3.15896
RNA.9f8da87ab1bc	29.7438	low+IO	0	1.83288	0.0762279	8.90729	0.260622	0.0348336	4.53329	2.91633	0.00760758	63.3328	2.51532	0.195675	6.8046	12.1076	57.7828	1.75165	3.1184	1.75359	4.4706	5.07565	3.604	1.90946	8.21912	0.257418	18.1496	4.50719	2.89043	51.803	39.1963	3.66469	2.4525	16.3235	8.54538	4.43371	0.0168272	31.5533	0.223742	1.94253	0.309879	0.147055	0.0315402	1.60502	4.1302	0.231828	4.69021	3.23834	1.67872
RNA.a01d85db0616	65.6575	high+IO	2.45969	1.22234	2.20726	22.3675	0.387573	1.67392	4.81534	4.69909	0.0531185	1128.89	39.9437	0.482212	34.4582	5.88526	74.5231	5.61875	6.22846	10.025	10.0683	9.09804	7.48457	12.9311	25.417	9.608	85.0159	6.47924	6.3886	43.1668	40.4507	4.74332	4.31158	39.7434	15.8378	3.64207	0.00829359	34.8091	0.546966	2.45771	0.565665	0.270754	0.038863	2.73829	7.27018	0.571303	19.2704	5.15296	4.28612
RNA.a122a73755bd	26.2009	low+IO	0.0758182	1.34453	2.66148	11.6147	3.19339	1.79814	2.76349	7.09619	0.2107	321.309	4.54441	0.864805	6.85154	39.24	174.586	2.01535	5.83152	31.9083	6.29616	2.53131	21.1919	18.8788	10.6855	0.898294	42.498	0	3.85934	63.2102	87.9746	7.3749	10.2616	13.7583	16.3313	9.95648	0.526534	27.7147	0.715134	2.2289	0.507236	0.23706	0	0.763916	5.99768	0	6.9613	4.16709	3.12465
RNA.a1b24bfdd95b	26.7278	low+IO	0.112378	1.35112	1.47884	19.9443	1.09592	1.21641	6.09684	3.6354	2.01003	949.152	5.93237	0.940002	38.3735	13.6143	125.639	7.10531	7.3742	4.64111	10.3152	3.767	10.2001	19.2945	24.2859	1.65574	77.9885	13.3243	4.88806	37.5793	43.8065	5.15665	9.17985	23.7134	10.1821	7.30633	0.283547	40.504	0.902858	1.58283	0.807927	0.36977	0.244756	0.684347	3.2705	0.257002	9.32611	1.46193	2.95257
RNA.a293e114d75e	38.5097	low+IO	0.0190074	1.90378	3.26714	29.4651	0.679092	1.53119	4.0875	3.60658	0.0226647	1391.27	8.89813	2.17285	35.8233	4.92397	93.1262	2.79983	7.27827	9.81971	5.77018	2.91722	6.97169	36.7856	12.5508	4.35742	65.0317	4.73029	4.76123	59.4434	49.9897	4.67407	2.58166	39.1165	12.6908	5.71201	5.53456	30.3655	0.71554	2.21067	0.489575	0.162059	0.0256269	0.501577	3.11615	0	6.01875	2.35596	2.07877
RNA.a2e3798d00e2	44.5766	high+Obs	0.266784	2.42429	1.97229	25.3677	1.41437	2.59209	2.75918	3.01184	0.00433797	983.021	8.36926	1.78524	31.7072	4.55851	60.5777	3.16348	8.70728	8.17508	7.11706	4.20424	5.54254	38.5873	13.3488	1.96324	75.6146	8.03148	4.09075	40.6919	44.2601	3.09265	2.38822	36.8901	8.48097	5.29551	1.02476	27.747	0.84663	1.91046	0.382846	0.122406	0.269772	0.316802	4.28967	0.198288	7.19096	1.96613	2.38849
RNA.a2fc006a27ed	43.1786	high+IO	0.0204121	1.48389	13.5189	11.2215	1.36446	3.34644	3.26118	6.64653	0.203568	905.466	7.48153	0.967521	7.6735	8.68905	118.168	2.97667	6.38275	20.4843	8.58566	6.24697	9.86107	13.5509	21.0686	1.3547	132.8	17.206	6.22219	60.4283	47.9521	5.01237	6.78435	22.3671	12.1897	3.65957	0.252543	30.0126	1.35254	2.45424	0.635914	0.255646	0.137604	8.40286	24.0686	0.202284	27.4225	5.18681	8.08452
RNA.a3e014c1ff82	16.3124	low+IO	0.0542273	0.722728	1.09334	19.7172	0.726534	0.635883	2.31006	3.03468	0.136671	275.66	13.2633	0.283494	6.71878	5.42215	68.0962	3.22507	5.31602	8.17112	4.94607	6.16773	4.6682	8.94935	23.408	0.757547	52.0752	4.40775	2.86529	24.7844	36.1269	2.74371	4.03071	22.3928	7.25629	3.26386	0	23.5664	0.368761	1.66197	0.129697	0.200319	0.0274173	6.11744	12.6943	0.201523	19.7152	7.71589	4.94611
RNA.a44f6b6ea0d7	28.0815	low+Obs	0.128854	0.919378	1.90693	20.0854	1.03954	2.28005	4.34433	3.70468	0.0535438	1463.55	7.20653	0.598784	16.9003	5.53625	81.3154	2.56236	5.56408	6.64242	7.36387	1.94231	7.38402	12.9571	10.1877	3.4192	70.3435	1.89645	4.27197	66.4389	73.2467	5.98733	2.04407	27.3399	15.7317	6.60044	0.358389	30.3421	0.629349	3.71004	0.152775	0.141725	0.0868644	0.453369	6.49995	0	7.63512	3.95767	3.53419
RNA.a557ea20f322	33.0859	low+Obs	0	1.58953	0.769486	25.2875	3.41278	1.58066	3.98936	4.88046	0.102393	1103.68	8.78522	1.50496	13.873	8.33118	102.364	3.61096	10.6138	16.9043	8.06126	2.92779	7.87044	13.9573	14.5736	3.36157	133.496	4.15259	4.96391	52.2716	38.668	5.48079	4.25779	30.2466	11.6255	9.94585	0.00323548	29.8649	1.24071	2.83957	0.468937	0.225336	0.212256	1.18695	6.38151	1.11438	13.8903	2.79149	2.92519
RNA.a5da1a3311af	45.7323	high+IO	0.0940786	0.221268	0.852055	6.95406	1.12891	3.05308	3.33829	1.87115	0.00539908	79.1925	2.77772	0	2.45135	10.9815	60.1992	2.9061	1.50787	19.2508	4.79711	0.273007	8.61334	0.845635	6.96793	0.816389	24.6564	4.93138	2.51766	36.5865	38.024	3.77389	2.46259	6.74824	6.8029	1.81425	0.00477687	19.5972	0.102895	0.791504	0.207702	0.141552	0	0.262863	1.15154	0	1.52468	2.06355	2.98992
RNA.a6d562fc2f9f	39.3339	low+Obs	0.0649386	0.983505	8.76839	24.5735	1.63718	2.96254	3.59479	4.80174	0.116151	3709.09	12.1943	3.8023	22.1128	6.04036	88.9142	3.89798	9.44199	13.14	7.72668	5.87322	13.367	49.7397	19.9417	2.53732	161.953	0.586488	8.7314	58.651	40.587	4.89878	3.32789	65.0254	10.6916	3.65908	0.00350336	45.0352	0.987545	2.02214	0.573473	0.201763	0.0328329	2.44193	3.99237	0	12.1673	4.04275	3.11698
RNA.a7cb54bae25a	27.3297	low+Obs	0	0.345939	1.37505	3.34558	1.19044	0.106913	2.34155	2.1499	0.00273095	214.808	3.59293	0.210729	2.59271	7.29726	98.3719	1.41326	3.79017	12.0966	3.20201	0.552367	6.1946	2.30871	6.19945	1.76729	40.4044	0	1.86382	33.4126	40.7311	3.22932	1.75029	10.3739	7.54695	1.52708	0.976761	16.2863	0.440466	2.05238	0.299729	0.120445	0.0169834	2.0609	10.0079	0.249663	12.4987	3.5005	3.20723
RNA.a804cb73d4de	23.415	low+IO	0.0151159	0.485339	0.406362	12.0667	3.18809	0.482804	4.51786	4.82755	0.265452	416.326	3.50426	0.695415	11.5562	5.2107	99.5004	3.58484	4.87897	17.6398	6.15761	3.30389	3.97898	24.8329	17.0487	0.839471	65.93	5.82479	3.12869	39.9991	67.7314	5.28848	3.7082	24.2246	8.94661	7.93661	0	36.2506	0.761619	1.91844	0.522832	0.0966604	0.0917112	3.58999	10.008	0.449398	10.5455	4.95635	3.55929
RNA.a811324c7604	50.8352	high+IO	0	0.664489	1.25909	28.7212	0.316038	0.40461	6.75412	2.24286	0.00270232	160.075	29.8677	0.20852	21.4779	7.77654	143.114	3.88015	4.7288	4.22562	3.28241	6.01234	4.74348	7.51761	15.8473	7.28649	38.816	10.4066	5.46777	50.8249	51.2462	7.83946	3.87607	32.3004	12.0534	4.42679	0	53.1813	0.907936	3.88214	0.440293	0.222153	0.0336106	1.44724	3.30099	0	7.37245	3.52397	3.37142
RNA.a864b005a914	40.4393	high+Obs	0.0382091	2.39961	2.72357	25.0653	0.653207	0.674209	3.66739	3.09598	0.0186387	346.281	8.51925	4.581	28.6373	5.23196	67.9787	4.23529	6.10749	9.81832	7.86102	8.33391	7.06582	18.3423	24.3942	1.0139	81.8177	3.22078	5.30754	42.0037	46.1748	3.27037	3.45362	26.7936	8.42093	3.68613	0.00274845	44.0761	0.638801	1.03342	0.421782	0.276542	0.437886	0.907456	4.69813	0.189327	7.95168	3.97851	3.13081
RNA.aa66c3117fc8	15.2586	low+IO	0.0205696	0.415373	3.20054	14.3331	0.790223	1.05977	3.04894	3.37329	0.0178382	897.841	8.00107	0.630875	12.773	4.28151	75.2595	2.7522	5.65411	6.55667	5.15354	4.21872	3.81957	25.4873	12.2044	2.19745	71.2203	0	3.5487	35.0266	41.7778	4.00882	4.83315	34.3539	8.68742	4.63612	0.127246	25.6927	0.645293	1.59222	0.18165	0.158535	0.0831997	4.01674	15.5643	0	18.3059	5.42543	6.33728
RNA.ab8a7d9645b7	38.0158	low+Obs	0	1.89729	5.97752	10.4116	4.47991	1.06785	2.37396	4.28909	0.232089	761.918	5.16762	0.695487	9.57562	70.2587	149.028	2.5669	5.91536	54.9298	6.78548	3.62706	7.76214	23.8069	11.3101	1.55349	77.6314	0	6.60116	71.7472	82.3419	5.43046	8.93497	24.8883	20.5341	8.16329	0.0897129	26.729	0.512136	4.1954	0.606789	0.187743	0	0.98735	4.0632	0.411991	8.51	4.79463	2.40244
RNA.ad80633986d4	35.8596	low+Obs	0.0293829	0.774315	4.02131	4.51708	1.30377	0.141102	3.77518	2.75678	0.00477772	33.7901	3.83288	0.245777	3.9506	29.6343	90.4003	2.47246	4.45698	13.0964	6.56905	0.754962	5.69969	0.173772	6.59784	0.808319	27.1871	7.78417	1.29887	39.4272	55.5366	4.22824	2.79108	3.7776	9.49845	1.91902	1.25229	30.4607	0.155128	2.89786	0.475714	0.179399	0.0297119	10.4675	38.491	0.218389	35.1913	6.28739	8.47727
RNA.ad9026d85ded	39.4437	low+IO	0	2.20451	0.387208	6.20062	0.412326	2.07764	5.85872	4.50689	1.67871	210.286	2.4965	0.470259	13.9374	8.47829	51.9338	1.56216	3.31544	9.30881	12.6461	0.70037	8.47883	13.4139	4.86306	1.11074	28.8119	14.4016	3.73721	28.5203	35.5572	2.15428	5.1984	14.6458	4.42022	1.78026	0	17.9907	0.499777	0.718937	0.259523	0.266628	0.0206726	0.971061	2.99712	0	4.2487	2.11723	1.58167
RNA.ada0e8b35c58	43.2275	high+IO	0.0146968	1.08622	1.53248	9.67314	0.852556	0.719991	5.1604	6.16165	0.0796577	377.853	3.65021	0.204888	8.85666	13.6373	84.4516	4.50654	6.94591	11.9003	4.90506	1.98711	5.93043	13.7565	4.09878	1.04446	53.2478	6.60716	6.90048	24.1107	32.2529	3.65164	3.45834	22.322	7.99875	5.97247	0.226234	21.2557	1.81049	1.12222	0.378547	0.0998206	0.277412	0	3.52151	0.728228	7.25965	2.37145	2.44396
RNA.add4ade67c0f	27.4661	low+IO	0	0.597395	0.486224	31.2401	2.22317	0.332316	7.09398	2.91917	0.151906	374.556	11.1918	1.37475	13.6036	9.48193	81.1913	4.94384	6.40152	20.3291	9.37283	1.52912	6.6721	8.73823	17.4901	0.936984	52.9161	0.208328	4.46904	39.2469	53.9862	4.12259	3.20017	27.9621	11.8212	4.03219	0.00373332	32.3789	0.68106	0.931287	0.458337	0.136879	0.104964	0.684794	0.981791	0	5.14982	2.33971	5.98958
RNA.ae94083ec52a	35.6222	low+IO	0.496566	0.886209	19.0398	18.2776	1.33794	0.47662	3.70546	5.10607	0.5652	1245.08	20.5657	1.06646	3.86349	4.23747	102.242	4.40849	7.08951	12.793	6.8108	3.8805	8.14381	3.42796	12.9075	1.88985	112.471	1.29289	4.96237	58.62	53.8703	4.68135	5.60424	24.291	10.476	1.89053	0.324366	41.8772	0.950384	2.93461	0.311111	0.169701	0.081426	2.01867	6.093	0.398999	15.1242	17.4944	3.63935
RNA.af090414dbe1	48.0528	high+Obs	0.101156	1.76839	0.829937	17.4804	2.75635	0.771418	3.72651	5.57039	0.0869402	679.715	16.6786	0.423064	8.697	31.1642	97.9434	3.28342	20.3504	6.41169	3.6866	1.86144	11.3785	5.78837	19.2026	2.56661	29.7293	6.7866	4.21538	52.9259	64.4449	5.3228	4.8251	18.6291	12.9446	3.59013	0.464644	28.0916	0.607032	4.2103	0.319038	0.357621	0.0292252	0.572004	1.64017	0	3.3112	1.18083	4.47208
RNA.b129e1690ae2	37.4637	low+Obs	0.0311358	1.7259	2.2067	22.0376	5.0597	3.20251	3.41878	3.42195	0.0354393	1029.08	4.3154	1.62775	49.4824	14.5608	116.929	3.7207	8.39232	16.0225	6.38443	4.01068	9.79221	51.4046	7.6938	1.17239	169.934	6.18642	6.15058	58.6151	70.0194	5.08296	4.64	40.3821	16.0981	13.0384	0.104144	27.3575	0.786179	3.49894	0.441083	0.160293	0.251876	1.84867	2.35594	0.462836	10.5688	3.1521	3.30317
RNA.b13f9110c384	22.933	low+IO	0.0888231	0.538096	0.998547	33.8646	0.491374	0.242039	3.25369	5.09922	0.0288857	717.469	11.0766	0.371486	8.21441	6.46529	54.7434	3.46722	4.88042	6.78428	4.89748	3.11598	5.50541	18.786	18.2874	4.01957	74.9924	7.27328	3.36608	40.9942	39.8062	4.90213	4.94298	56.7872	9.05764	3.91291	0.176342	41.1714	1.19071	1.63336	0.222246	0.114881	0.107781	1.26571	10.5855	0.528144	21.558	5.46652	5.71825
RNA.b21b4f690201	59.0959	high+Obs	0.0193115	0.292476	0	25.8584	0.645445	0.127244	5.94781	3.04473	0.064372	161.932	25.4444	0.403834	2.53695	7.50153	136.315	1.82056	5.13334	23.8564	3.4301	0.668201	4.49969	0.959976	23.0876	0.979505	15.1516	0.232548	1.62507	50.7907	61.0217	4.50087	2.01855	25.8789	13.2049	1.73113	17.6049	25.1432	0.126337	2.64062	0.440562	0.115466	0.0976389	0	1.0046	0	1.6429	0.359548	1.69896
RNA.b4340a81c6e0	24.884	low+Obs	0.0688428	1.59315	0.740281	28.1863	0.674408	0.842634	2.09522	3.15551	0.0246268	517.216	7.61372	2.99439	20.1447	4.16834	53.8647	2.51996	6.12886	15.4398	8.40368	7.57537	5.27843	22.0472	14.3432	1.24521	92.975	5.30559	3.89908	37.2035	29.7939	4.05384	3.1897	32.7054	8.77634	4.47856	0.172329	23.6509	0.957634	0.808797	0.33944	0.174597	0.167073	5.44999	16.6691	0.20467	17.5537	4.61425	3.81206
RNA.b516f0973f44	36.0911	low+IO	0.0607942	1.64505	0.957487	10.9144	0.140132	0.126736	3.24996	2.25775	0.0373444	66.0913	4.20942	0.395516	5.51016	14.6333	100.698	1.19402	2.77754	5.85734	3.63184	3.07317	6.11998	3.36003	9.66871	0.267126	19.905	0	2.51633	49.5728	41.3721	5.58616	4.93187	16.7288	14.559	2.42211	0.0116614	26.7106	0.207775	4.33161	0.452366	0.219147	0.0819667	0.748661	3.57785	0.200824	4.48216	1.7153	2.72666
RNA.b5b92e60d461	31.9102	low+IO	0.0974769	1.88179	3.65278	26.1625	1.61025	1.04506	2.71207	3.23494	0.300093	580.689	11.3334	2.50043	27.7993	8.83731	97.944	3.9151	10.2032	17.0365	7.21965	6.7857	6.61364	39.687	16.7909	1.93967	114.752	9.54697	4.50644	40.6332	61.8442	2.84563	1.97478	42.8452	9.68426	3.39537	1.09663	23.7231	0.865181	1.31245	0.535621	0.179837	0.131425	0.617346	4.54838	0.3864	6.35498	1.49221	2.46844
RNA.b64a5b289b46	42.5917	high+Obs	0.143936	1.59862	0.86476	18.6761	1.63123	2.70321	5.20259	3.27434	0.103369	863.555	14.5539	1.3043	24.3756	6.42138	71.2776	3.27749	7.45492	15.3704	5.23162	4.99679	4.86455	25.1884	20.0219	0.55064	90.8065	0	4.02914	27.4864	29.2332	3.08201	5.675	30.8318	6.26794	7.1887	0	31.6818	0.653914	0.853055	0.300121	0.321538	0.12129	0.85461	2.38244	0.178301	6.49477	2.24251	2.8802
RNA.b64b687d6744	25.8303	low+IO	0	0.560837	1.25245	11.3491	2.12121	0.460325	2.32989	4.27681	0.0322569	214.621	7.22734	0.322654	12.0897	15.7815	95.6773	1.56255	7.429	24.5614	4.62557	1.1478	5.4564	7.7616	7.11914	2.37434	72.9326	3.58329	3.82389	34.8695	36.1607	3.09505	2.74615	12.6213	12.4579	7.22619	2.01204	18.4653	0.717207	1.96386	0.421751	0.182758	0.0222889	3.14096	2.8145	0.163829	11.7097	4.32616	2.98862
RNA.b69978d23778	48.2376	high+Obs	0.301279	3.36215	3.11958	28.4685	2.8235	0.74022	3.46777	4.88475	0.0283618	1009.49	8.57735	0.994769	41.6245	8.54908	94.4827	2.37077	8.80913	24.6243	7.32935	5.89948	5.60577	52.399	13.2018	2.28742	118.238	8.97446	4.91027	63.7225	54.7032	4.81517	3.23225	42.76	13.8325	11.006	4.705	27.9374	1.19205	3.26791	0.460936	0.130041	0.0962061	2.0085	3.59949	0	10.6514	3.21059	3.29881
RNA.b769213eb6cd	38.8287	low+Obs	0.0522995	0.223896	4.13269	10.2698	0.393801	0.594976	7.12305	1.10676	0.0226774	332.761	2.5806	0.787438	14.7531	2.08467	29.7527	1.18125	8.93463	3.62377	2.40066	2.46539	6.64331	19.753	5.13362	1.01672	47.3064	0.251914	2.30226	18.1906	27.6274	1.43074	3.23529	17.5337	4.6854	3.00049	0.249797	14.5318	1.94723	1.21655	0.225797	0.0919537	0.0141027	0.441635	1.38507	0	7.85837	1.92943	0.848049
RNA.b805123487d5	39.7546	high+IO	0	0.609691	8.98085	4.95976	0.436293	0.21654	2.72595	5.36778	0.0465412	729.472	8.92847	0.772316	3.15281	3.81787	79.5971	1.71368	5.58966	8.48326	4.91362	3.22008	4.26035	4.84068	12.7426	1.96693	49.4524	6.67107	3.13339	39.8695	49.8663	3.64879	2.91935	14.2382	11.7768	1.93914	0.73522	28.1626	0.593438	2.14955	0.383908	0.0950679	0.130711	2.04665	7.07373	0.686255	8.60111	3.91801	2.58979
RNA.b82557268b40	79.1876	high+IO	0.404041	0.707771	4.47322	47.6762	0.0224415	0.347934	7.0884	2.03776	0.308702	1158.52	9.75634	3.66468	5.46695	2.59158	96.1691	0.907084	2.00385	2.68258	1.76267	1.30747	5.13305	5.21944	11.7794	7.14782	19.3913	8.08951	2.63381	43.4052	46.4636	5.30706	1.92066	24.8693	8.15411	0.922625	0.0945436	34.6243	0.344165	1.46899	0.197033	0.153005	0.0590697	0.385376	2.76257	0	2.02503	2.31367	1.04799
RNA.b900bf430b2f	77.3116	high+IO	0.355313	0.486654	6.36162	16.4912	0.658764	0.0931637	7.10884	2.04989	0.528764	436.383	13.4409	0	2.57528	2.73377	93.6486	1.45637	4.07683	10.8057	3.02998	0.285789	2.27558	0.982765	7.50801	1.46752	44.6889	8.18523	1.73746	29.8102	59.8764	3.25849	2.15005	9.57761	9.46507	3.48186	9.1043	20.022	0.235816	1.53572	0.335378	0.0641831	0	0.67264	2.63009	0	3.92695	1.63186	1.85476
RNA.b98b14bb968b	45.0279	high+Obs	0.560719	1.226	0.393778	21.167	0.356543	1.3359	3.27706	3.0771	0.0440151	406.625	8.74543	1.72513	13.2413	5.32652	145.014	4.16298	6.22045	11.5168	4.87962	2.15499	5.90829	19.4455	15.807	0.999541	50.892	8.38195	3.02115	39.0849	83.3318	4.31201	1.55959	31.4023	10.1415	3.33444	7.32957	28.8545	0.409802	2.48937	0.583391	0.272428	0.182482	1.1225	2.07262	0.766447	4.17985	0.959967	2.50819
RNA.b9e63e1b6ea2	18.6527	low+IO	0.03906	0.583683	1.46371	13.5958	1.92073	1.11962	1.96944	5.41237	0.0825662	1275.24	4.9937	0.598991	11.1395	6.25458	66.6922	1.72129	7.10103	22.448	6.07171	2.02505	6.02761	15.7831	8.35697	2.26996	72.9386	2.82214	3.54621	28.6493	43.9911	2.8121	3.23067	18.7733	6.95625	2.2676	0.693985	19.8946	0.951895	0.879933	0.17247	0.130766	0.105326	1.75225	8.25089	0.193543	18.2553	4.14118	4.07646
RNA.bab844b07727	34.0882	low+Obs	0	0.418607	0.312726	19.3054	0.110608	0.485879	6.35477	2.1757	0.153971	392.605	9.43012	0	7.12465	3.76653	60.3979	2.36084	5.38284	3.66836	2.65019	0.666334	4.8371	5.98872	16.4003	3.02077	23.5507	6.77996	2.39223	37.7024	49.6816	6.31492	3.94323	27.3879	6.49939	1.01598	0.265089	36.4017	0.417096	1.85028	0.499096	0.293557	0	3.03905	14.4026	0	10.8905	4.71522	4.19841
RNA.bacc18669f1c	33.5526	low+Obs	0.0382737	3.72309	0.2138	11.8003	5.23029	0.178302	2.41142	5.80418	0.0515653	127.6	6.73699	1.00617	3.91039	18.1787	186.186	2.9236	9.68483	36.7882	10.4691	0.741767	7.94105	3.86286	7.35529	1.71285	73.2036	0	3.21508	36.6586	43.6193	3.48464	5.49404	12.5171	9.55361	17.869	0.011799	17.4048	1.01912	1.74449	0.474803	0.164744	0.132694	1.12542	2.68919	1.30044	8.19195	1.56657	3.80293
RNA.bb1e4fc51eeb	38.3507	low+IO	0.0357032	0.728184	0.334479	16.8776	1.13844	0.172782	3.07984	2.49285	0.054184	157.182	4.72485	0.895931	5.80788	7.11571	95.2722	2.16064	4.86674	14.1172	5.43564	2.1935	10.5548	8.15308	12.0561	0.388784	36.8817	0	2.1564	19.1322	34.4668	3.43139	2.79303	15.6997	9.21624	1.85935	0	18.3605	0.704814	0.381113	0.131373	0.279043	0.505442	0.942157	2.70154	0	8.5867	1.58182	3.86163
RNA.bcafabce83d8	46.2489	high+Obs	0.0171789	0.848176	2.41406	13.0524	0.940444	1.2854	4.32826	2.19344	0.090783	597.155	1.86033	0.502931	12.1598	7.2918	76.618	1.20198	3.6423	5.65567	3.06308	1.94213	5.29759	22.4254	6.49956	1.07071	53.177	4.13733	3.3243	31.2548	27.0165	2.82543	1.99793	23.1506	6.12346	3.78389	0.25023	20.1574	0.776835	1.57275	0.28445	0.109542	0.191084	0.611989	4.38705	0.255365	5.59107	1.42374	1.10238
RNA.bd7d11c504d4	53.853	high+Obs	0.159461	2.10005	5.30341	20.8868	2.95647	4.89343	5.09196	3.85693	0.0541121	856.004	8.81292	1.5658	16.7824	14.8841	71.9506	3.86035	5.73131	21.4206	6.6755	12.2749	8.90219	19.105	30.3115	10.8429	149.862	3.3395	5.04727	36.246	42.9363	3.57256	4.58365	29.802	8.12118	7.42247	0.011969	39.2915	0.75435	1.63451	0.336743	0.127743	0.140214	0.878179	1.83611	0.206121	5.79657	1.61353	2.92774
RNA.bdc0376bb4af	32.8364	low+IO	0.147876	0.513072	6.14371	11.4718	1.44864	1.80159	4.01792	3.20697	0.0459039	841.456	5.17985	0.506014	27.0962	7.79751	118.09	2.96538	7.37582	34.1809	6.56409	1.84218	10.3589	21.2727	5.5962	2.04789	84.5961	5.98964	4.23407	61.5498	49.0175	3.98383	2.69264	24.0143	13.5074	4.68262	1.69128	20.7005	0.461332	2.07062	0.568854	0.232637	0.244688	0.851394	2.92446	0	6.82532	5.31867	2.35841
RNA.be389e50252f	38.2572	low+IO	0.00669962	0.909142	3.11092	16.4446	2.12338	0.802074	4.61526	4.79471	0.0958648	661.677	6.63054	0.896635	35.669	19.84	106.239	3.02968	7.97578	18.1611	6.26693	2.23093	6.55178	34.7687	6.31977	1.10353	63.7529	11.9401	6.18224	73.8376	76.9953	5.5778	1.83763	34.9402	19.7195	5.11343	5.22493	27.0903	1.19338	2.15861	0.557131	0.10311	0.108394	0.636456	2.28122	0	7.18676	4.94784	2.33683
RNA.bf0957f565c6	36.7822	low+IO	0.0181646	0.234756	1.7757	3.55536	0.467545	0.12983	3.57522	2.69313	0.00393813	172.693	3.79034	0.0506465	4.00297	7.66019	114.917	1.38243	4.56556	4.10946	3.98626	1.26948	9.20156	5.45454	6.03439	1.07853	31.3	7.43703	3.13657	52.0868	52.3043	4.20083	2.06209	8.41392	10.5953	1.17859	1.11584	22.7195	0.287702	3.00719	0.552528	0.153561	0	1.34214	8.24671	0.180011	9.30292	5.77434	3.29637
RNA.bf6cb3ca367f	61.0666	high+IO	0.411329	2.22191	3.41367	18.4349	2.50857	1.17138	3.98238	8.01367	0.267532	558.562	7.12015	1.43359	10.2984	16.9257	97.5276	5.34578	9.37054	67.1539	5.90028	2.60694	5.53439	18.3871	18.8029	1.93603	89.0809	6.19149	7.16577	62.4029	65.0401	4.04525	7.78193	19.9147	13.066	9.6571	0.0147938	28.4653	1.27465	1.33675	0.681085	0.41609	0.173306	0.814079	4.5389	0	9.44959	1.28967	15.4239
RNA.bf8aa4709e86	47.6778	high+IO	0.0055177	0.849035	1.48332	9.26075	2.2448	0.463389	2.05136	2.91437	0	350.752	4.08779	1.24614	6.00823	3.66064	89.2134	1.25979	3.91784	8.4847	2.40661	4.92231	5.59017	9.32745	9.7761	1.13654	44.2261	1.46176	1.89284	33.7401	28.4764	2.14492	2.00796	17.6605	7.47583	3.70259	0.161934	14.4061	0.382502	0.830361	0.288301	0.175421	0	0.34945	0.417506	0	3.1269	1.87768	0.765261
RNA.c19e039e3476	55.7536	high+Obs	0.168566	0.950979	1.94394	7.79549	0.230701	1.09657	4.75204	2.14379	0	516.832	3.46936	0.176249	17.0981	5.08383	80.6491	1.54413	6.82716	12.5613	1.77736	2.87298	16.1154	15.0547	15.7065	0.699208	41.3297	2.66419	3.88096	22.1977	17.5125	2.35995	1.83463	28.9549	6.25268	0.593635	6.46807	29.7976	1.06166	2.60796	0.616377	0.114566	0	0	0.996472	0	3.07862	0.566659	0.512502
RNA.c21bae8269de	32.4628	low+Obs	0.0419144	0.681957	0.40974	11.0912	0.110416	0.411923	2.30251	1.77295	0.031156	241.782	12.2511	0.901538	12.5745	6.48248	46.8671	1.55675	6.07354	3.56656	2.89087	0.763093	4.14202	6.20572	7.7357	3.2471	25.6031	2.45154	3.54572	28.5523	22.2544	2.88922	3.71532	20.057	6.7645	0.981502	0.584044	33.8425	0.949755	1.14108	0.458277	0.227573	0.0484386	0.284416	1.24596	0	4.86739	0.51096	3.06773
RNA.c38556abe001	20.3932	low+Obs	0.00993934	0.132469	0.619417	3.79832	0.927871	0.723728	2.23707	1.88274	0.0226262	147.345	4.52031	0.540402	2.03166	3.03868	55.3944	1.87037	2.54453	5.5578	2.65835	1.25307	4.58621	0.67043	9.43696	1.55001	45.1058	7.54039	1.28149	24.6796	31.0554	2.5539	2.73661	12.5743	5.09365	1.42558	0.0900843	19.1549	0.319414	1.23021	0.303553	0.120294	0.0201013	5.03587	29.425	1.03424	27.4007	7.02948	7.16001
RNA.c3c6307d0f71	18.1991	low+IO	0.0109297	1.43681	0.828043	9.50545	2.97908	0.773866	4.06341	3.41993	0.0906365	309.211	4.58714	0.685668	13.3008	15.7601	82.0811	1.86756	8.849	11.271	4.91701	1.61007	5.82095	4.58759	6.45494	1.20645	73.9039	6.84392	3.34929	42.1392	36.3671	4.46975	1.55589	9.38406	9.61976	7.86608	0	16.0789	1.38489	1.78223	0.667596	0.155971	0.0442082	0.432627	2.06753	0.649879	5.89573	1.65054	2.25682
RNA.c3d89118c71a	21.4661	low+IO	0.0969059	1.16722	3.1763	7.11562	2.37166	0.603503	3.87493	3.51204	0.0315142	470.203	4.06145	0.619856	7.55883	3.82812	70.6634	1.73812	5.35256	4.33081	7.81847	3.68699	4.76324	11.4184	11.3154	1.34273	36.8371	3.70672	1.98961	34.0536	36.5056	2.88765	1.83918	16.3428	6.89977	2.94916	0	17.8192	0.363759	0.748096	0.251699	0.13798	0.13834	1.44407	7.97953	0	7.77862	3.57897	2.82607
RNA.c46f6e893dfb	56.7463	high+IO	0.364856	1.06238	4.9905	13.4676	1.28863	8.03891	5.49103	2.62319	0.218168	1140.27	4.89375	2.85499	18.66	4.87623	74.5131	2.33613	5.96243	12.0179	7.08671	8.77381	6.54746	17.2886	14.6743	1.47117	70.3132	3.5432	3.2815	44.3588	44.0137	3.89408	1.65705	26.7794	8.05359	2.44169	4.07386	25.5696	0.668657	1.66715	0.55	0.119058	0.0476054	0.0931745	1.44716	0	3.14229	2.97042	1.45571
RNA.c4aef9178568	15.1336	low+IO	0.0159111	1.24023	1.45172	6.34522	1.36922	0.836343	3.33467	5.2941	0.155231	115.394	3.15468	0.709816	2.28895	15.7895	76.101	1.88281	3.57329	13.2059	3.40444	0.595968	14.8944	1.61071	14.9003	0.461422	18.1532	0	1.41402	42.3023	46.7298	2.89753	5.00318	7.02177	7.4275	4.80871	0	15.3439	0.389581	0.637692	0.308344	0.0781772	0.0643572	2.68718	15.1496	0.473039	13.0678	3.5192	5.34669
RNA.c53762c4536f	40.7906	high+Obs	0.00643648	1.20877	1.73032	16.6938	4.42861	1.55264	5.03222	10.199	0.26374	690.19	7.93983	0.915257	10.1406	14.3025	362.889	2.63574	6.17153	19.8602	26.9964	2.11684	6.3831	9.84357	9.08092	2.63829	35.8692	7.59573	5.14217	51.6824	78.677	5.68635	3.9991	16.6544	7.60231	8.40745	0.0222234	26.8968	1.34449	1.44409	0.696297	0.106966	0.104137	0.203819	2.55689	0.382714	5.07412	1.57119	1.8853
RNA.c5f24459a1a1	44.0761	high+IO	0.142595	1.85982	2.25493	39.8896	0.628368	3.94935	2.75158	3.20485	0.040917	1280.67	7.11809	3.71858	29.7877	4.01579	64.7336	3.70669	5.9445	9.27865	6.69575	9.65527	5.12197	40.0662	21.7074	2.22386	114.45	7.2725	6.31884	46.5501	34.1931	4.10876	3.76227	51.4323	9.15942	8.67926	0.325814	29.1867	1.06283	1.04478	0.543209	0.24849	0	3.32019	9.83766	0.249374	14.6894	4.18187	3.83729
RNA.c6f97b38c668	41.7765	high+Obs	0.0461659	0.81106	0.526518	17.2887	0.620745	0.268099	6.24	2.85527	0.0100089	168.42	5.02938	0.3218	18.2382	6.07979	68.3499	3.76852	5.16657	3.58537	5.15004	3.12098	5.31074	4.98829	15.9362	4.13285	33.7692	5.00333	3.28788	45.1169	59.1557	4.1204	3.74302	26.3562	8.35693	3.1925	0	38.0743	0.589909	1.25467	0.11891	0.137877	0.124488	0.852776	2.76547	0	7.71858	3.48986	3.6235
RNA.c6fada2df657	57.0643	high+IO	0	0.875459	1.12014	9.80752	0.932187	0.356499	3.45911	2.74003	0.0140286	163.245	4.70203	1.48843	8.68974	5.51648	73.7157	2.1406	6.20041	21.0298	4.08251	2.26848	5.60332	6.95026	7.27589	1.27942	42.5568	4.15568	2.50528	32.188	33.5564	2.97032	4.55845	17.4834	7.64969	3.94984	0.255995	27.7991	0.44683	1.66956	0.269839	0.11182	0.0436208	0.0853757	0.918024	0.160311	3.87581	0.515913	2.41658
RNA.c808b37edc9a	16.0202	low+IO	0.109509	0.867539	5.41436	17.7145	1.17473	1.64067	2.94755	4.66171	0.0191761	728.745	10.1464	0.704615	12.4246	5.07767	65.1216	3.08348	6.7584	7.3727	5.4072	5.12529	7.15497	21.6724	16.756	1.46573	65.9729	2.43452	2.57169	43.136	37.7149	4.08225	3.53253	19.84	6.93453	3.36571	0.0327206	27.3429	0.541418	1.15847	0.278964	0.164947	0.136289	5.86848	13.7041	0.500879	19.5489	10.1769	4.69067
RNA.c83abe33e6f4	25.6006	low+Obs	0	0.358573	0.185022	8.4481	0.404539	0.101459	2.77199	1.29035	0.0111911	59.977	4.1767	0	9.83796	5.30785	60.1948	4.44047	5.06543	14.2924	3.20956	0.782804	10.5963	0.761264	17.9808	0.530142	45.004	13.4263	3.48291	40.1352	37.4181	2.18596	4.00653	6.94026	7.97235	5.67607	0	17.149	0.132707	3.79414	0.182338	0.111892	0.278383	0.871772	1.82271	0.613852	3.72667	0.626464	4.84397
RNA.c89149d15046	18.8324	low+IO	0	0.255724	0.963756	5.37955	0.704144	0.200973	2.70265	4.01988	0.00541878	263.857	2.59885	0.046459	3.3401	10.7749	121.82	2.63035	5.37696	11.5003	2.39207	0.692619	7.70974	1.71875	29.2946	0.38772	13.7007	11.7715	1.53197	47.8227	69.7875	4.01035	3.14185	4.0423	8.67472	1.79242	0.0383544	14.8133	0.196342	1.49931	0.196198	0.228754	0.15726	2.19852	3.78243	0.330255	8.53753	1.73212	4.77718
RNA.c893f1c45345	35.4541	low+IO	0.015904	2.20636	0.427547	14.5059	0.421579	0.998188	5.15918	2.7324	0.0543066	517.013	7.24988	0.73167	11.4195	7.26101	112.191	1.27677	3.58365	12.3407	4.42816	1.20956	6.40134	12.2681	8.61001	2.06453	32.2217	0.383029	3.23688	40.4522	53.3927	5.02358	5.29043	20.7781	8.1038	6.96544	0.0583441	28.3133	0.361418	0.887369	0.333565	0.280392	0.160821	3.27353	9.32637	0	8.28075	2.813	2.78189
RNA.c8da7db45bd7	19.5984	low+IO	0.116223	0.506942	7.08203	12.3044	0.517933	1.04529	3.45956	4.28034	0.0176383	1265.11	5.29531	0.90735	9.84808	3.70111	64.4187	2.04868	4.56137	7.6919	4.93105	3.9604	6.36772	12.3847	12.0756	1.1004	64.4327	7.27764	2.05505	45.0293	36.8661	3.88993	2.63233	29.4057	7.72467	1.27007	0.297621	27.8278	0.34682	1.67445	0.290804	0.155078	0.0313399	5.02981	20.2267	0.46071	25.8066	7.96226	3.288
RNA.c8f385f5092a	29.859	low+IO	0.00809618	3.0213	1.3059	21.0033	1.86619	2.95483	4.32316	6.20507	0.157975	1120.66	5.64218	1.62531	23.8445	17.2057	119.782	2.4925	9.07043	17.5509	10.5271	2.60722	8.3388	21.2955	8.6333	2.37202	115.564	4.4847	8.84287	75.8481	72.0778	6.36792	3.06441	32.747	20.1263	10.2851	0.00349423	32.755	1.81198	3.01895	0.50644	0.256812	0.163737	0.128188	2.14414	0.2407	4.93044	2.17313	2.41334
RNA.c90d285772e2	27.7563	low+IO	0.136451	1.36393	3.40142	35.4849	0.943565	0.771074	5.07294	3.125	0.0221872	546.319	6.76186	1.14136	18.3332	8.94917	70.3712	2.83403	4.56888	6.85589	5.80174	2.21576	7.60126	16.916	15.9774	1.30208	64.2208	0	4.02433	37.267	37.9839	4.59073	4.76936	47.3978	10.6067	3.21521	0	34.2528	0.792437	1.13127	0.48702	0.223313	0.19317	2.70055	7.74358	0	10.287	3.62724	3.94028
RNA.ca36384d4ba3	59.1953	high+Obs	0.95198	2.72138	26.5009	31.2228	1.49146	1.4253	3.49697	5.34432	0.212842	1600.11	23.1892	2.67505	18.5109	7.84639	92.8357	4.48622	7.86428	15.5049	7.20183	6.79787	9.92528	11.6691	17.4477	2.40661	116.255	2.86591	5.02739	61.7809	59.4181	5.95344	4.46284	36.7547	14.5149	3.42875	0	37.692	0.937257	1.98425	0.454281	0.204745	0.180495	2.94391	7.31587	0.221113	13.1819	6.67352	2.78659
RNA.cafb2d5fa613	26.5074	low+Obs	0.0149558	1.01475	1.8458	24.3414	1.51683	0.48437	5.02875	3.45661	0.0194548	477.204	9.09195	1.56374	18.1721	6.88075	105.12	3.69006	7.25779	25.1795	6.85135	3.19715	7.51888	12.9232	16.9294	1.52487	63.5121	5.94318	4.45222	32.3704	46.176	5.27677	3.76087	36.186	9.15353	3.75389	1.06504	37.8757	1.02304	2.04209	0.236634	0.112926	0.241972	1.89438	7.92158	0.444637	11.2548	2.40164	3.83117
RNA.cb05dd6117ce	37.1378	low+Obs	0.104008	0.484683	9.44401	19.833	1.56754	5.39316	3.22234	5.39736	0.0468332	1465.46	5.76277	1.94074	9.09891	4.18566	81.7361	4.92028	5.70069	9.87138	7.85702	5.18579	8.91383	26.0316	25.0364	3.84068	137.953	0	4.26242	59.7075	54.8339	5.76001	5.97313	51.488	9.59556	2.54093	0.003453	41.0746	0.912744	1.6064	0.264951	0.201175	0	0.760051	2.87556	0.475719	11.3431	8.13478	4.58755
RNA.cb5957503d68	38.2318	low+IO	0.0483929	0.0586334	1.52059	26.3369	0.589603	0.873976	4.49786	2.95874	0.0382198	638.178	4.40612	0.751749	6.4131	2.83802	37.7124	3.44199	4.33961	3.94974	5.91682	41.5794	9.37402	20.6195	13.9783	0.589567	47.1852	0.166498	4.49168	37.3919	34.2191	3.51896	2.30401	72.4489	4.75981	2.19559	0.0029837	32.7779	1.12988	1.05668	0.717351	0.221288	0.0279627	0.218917	0.784656	0	7.5951	1.67327	1.77452
RNA.cb92f023afc7	61.8433	high+Obs	0.312353	1.21718	7.46858	55.0947	3.32748	4.40094	3.81549	7.57256	0.343171	840.915	36.3464	1.34167	16.3831	7.24664	122.799	5.12953	26.5208	16.1969	4.26101	5.2752	11.2789	20.0785	17.7617	7.39968	113.723	0.40663	5.9164	72.2859	39.3486	6.52807	5.84163	64.2215	14.5473	5.83787	0.145739	45.7624	3.38343	2.83941	0.540496	0.152495	1.12682	0	0.958165	0.501962	4.83591	0.759682	1.38054
RNA.cbe29e625cfa	51.6546	high+Obs	0.0321277	0.319196	0.314069	12.4291	0.525791	0.855373	2.75189	3.78021	0.1609	165.711	3.04754	0.214989	6.58233	3.33727	56.0282	1.93558	3.94504	4.9729	1.8155	3.13465	5.10371	2.91683	15.5747	0.715901	26.1531	10.2136	1.92615	33.3268	36.0506	3.33567	0.9281	11.2062	3.5459	2.73189	0	17.8468	0.14602	1.52243	0.170232	0.145784	0	3.05209	9.96708	0	5.84548	5.34359	1.99516
RNA.cc146a5057a8	41.0175	high+IO	0	0.153028	0.463002	7.17622	1.11194	0.177097	1.5473	0.842611	0.0616104	159.16	3.86765	0.440191	4.56566	3.72411	60.231	1.01807	8.36673	4.26473	3.13741	0.764417	3.75846	2.50778	8.59016	0.602008	49.0588	0	1.14053	11.3177	19.6761	1.16445	1.29501	7.17954	5.84016	2.49801	2.19404	9.49756	0.27059	1.70247	0.0387279	0.175167	0.0141906	0.666579	3.11922	0.208608	4.3592	1.70194	1.79381
RNA.cc498221bba4	31.2996	low+Obs	0	0.342814	1.36321	5.59087	2.646	0.54891	3.71263	4.40183	0.00262896	57.01	2.22082	0	1.19618	13.3336	118.578	2.52448	3.53557	20.7756	6.75251	0.387726	4.85597	2.00799	5.95134	0.435051	59.7576	11.2923	3.94763	49.0984	49.0712	3.55544	4.57371	5.49822	8.16732	2.526	0.00872247	25.6154	0.363707	1.99638	0.392645	0.162676	0.0490473	1.85593	8.41075	0.360508	8.11778	2.27648	3.05817
RNA.cd5f8e1e88b3	26.0695	low+IO	0.0127638	1.31451	0.0623873	15.7331	0.301564	0.0399125	3.0705	1.28521	0.0311314	18.1181	1.38448	0.0533823	2.3366	9.51871	54.9177	4.99177	2.79978	2.66351	7.37027	1.7141	2.13897	0.571245	9.50126	0.471832	42.5417	6.45544	5.36893	18.1437	27.2669	1.67765	2.79865	7.17035	11.4501	1.56916	0.159754	23.3	0.171398	0.875157	0.201952	0.158628	0.851846	0.505229	1.93159	0.189735	5.09204	0.772333	2.93279
RNA.cda7e2d18159	35.0454	low+IO	0.0210783	0.587391	0.44645	9.98708	3.40911	1.02634	4.03348	2.65727	0.00913969	198.082	7.16287	0.352624	2.98565	29.5169	144.783	6.37018	3.90806	26.9465	16.5368	3.43726	11.355	12.1514	26.6551	1.59703	60.9645	4.90725	2.44911	54.7164	69.6814	6.57715	6.8286	18.2252	19.4231	12.0209	0.203171	28.6794	0.303208	2.74417	1.02896	0.218807	0.0284191	0.444981	3.32276	0	6.7991	3.14318	2.41435
RNA.cdf5d6ea0270	44.3726	high+Obs	0.289243	1.13659	11.6731	25.784	2.28844	1.06859	3.39072	2.66087	0.0915208	892.236	4.88259	4.05414	46.232	6.64696	89.1096	3.12061	8.73515	12.7812	6.30461	6.11682	9.3198	55.0939	7.37415	0.884412	121.407	1.3179	6.32097	51.3826	40.1876	3.54854	2.08719	64.1891	10.1745	7.72847	0.438607	27.0189	1.04795	4.00235	0.897458	0.303323	0.126478	0.247547	4.43636	0.232411	7.21828	2.66026	2.37069
RNA.cf98e09e3211	53.3614	high+Obs	0.833759	0.890879	2.72754	9.87404	0.794458	4.42543	3.13467	2.77574	0.0192148	687.444	4.34707	1.37285	22.7288	6.59544	82.4996	1.95343	3.96109	4.64193	2.53926	3.62553	6.07856	13.608	7.26982	0.618565	37.4065	0.948666	1.6052	41.4315	48.6158	4.39915	3.04862	15.8256	6.40411	1.7487	0.00283341	18.5119	0.31345	3.19092	0.642565	0.180731	0.0265542	1.97496	5.71267	0	5.97685	3.70085	2.31027
RNA.cfd12dce7dae	27.5094	low+Obs	0.0212449	0.343208	2.61334	18.0992	0.514184	0.797194	3.56202	2.7561	0.0207268	138.867	7.14919	1.71782	8.33588	4.29934	106.734	2.61828	3.64025	14.2756	5.18675	8.35537	4.50853	9.09613	13.7378	1.83856	66.8168	0	2.70325	54.2268	50.3562	2.51092	2.26861	28.3406	10.9358	1.45101	0.207833	26.784	0.359248	2.12865	0.182402	0.152994	0.0859312	1.45762	5.09051	1.05269	7.08465	3.12773	3.49622
RNA.d0bfe7623647	37.5817	low+IO	0.300311	0.109158	1.34554	6.67225	1.12486	1.39519	1.24055	1.93179	0.0260433	352.769	3.81454	1.08853	7.48208	6.9096	63.6596	2.63944	5.2846	14.2777	3.67964	1.65983	6.9323	14.8261	6.95894	0.481922	79.1963	0	3.14825	28.5284	31.0005	2.16033	2.1897	17.412	3.78809	2.17929	0	13.6081	1.28794	1.7228	0.442008	0.123685	0.0809797	0	1.0415	0	4.04817	0.665259	1.12416
RNA.d0d56c2143cb	50.4742	high+IO	0.419487	1.07389	1.67006	18.5415	0.787577	0.275041	4.71025	2.64416	0.0616086	506.431	4.88781	0.962103	21.0048	10.8206	115.031	3.31879	4.3402	15.7638	8.46335	5.23847	9.00854	7.86004	27.3884	0.718925	70.6748	3.58488	4.57353	44.6477	42.8438	4.25305	3.2646	30.9991	15.7847	4.19361	0.0204407	30.9496	1.02504	1.92475	0.482978	0.181861	0.1642	0.107126	1.02391	0	3.28981	0.745322	1.88376
RNA.d15b5910d0d2	56.9796	high+IO	0.285488	1.96897	47.9807	35.1816	1.59452	1.31128	3.61531	5.53225	0.0404695	3197.52	11.0176	1.83692	9.08884	8.15096	69.1789	3.91955	6.20653	19.1315	9.71893	4.24319	11.0909	15.4166	19.6647	1.44488	158.008	4.23116	6.30996	63.5886	47.3209	5.20377	3.81429	33.1028	14.5483	2.32482	0.0126373	38.6407	0.841838	3.4084	0.700317	0.248065	0.0592173	3.59295	18.8324	0.21763	23.1281	7.79123	5.9021
RNA.d17f3f85c079	41.251	high+Obs	0.00880271	3.57294	1.93617	24.0883	1.19714	2.56779	2.93577	11.7489	0.592575	3033.44	7.28908	0.883576	35.6275	20.5045	129.22	4.80412	10.8865	20.7233	12.4117	2.58143	6.53382	41.6534	10.6864	1.63459	120.589	7.63211	6.85828	49.4183	44.9812	5.48735	4.56844	39.0664	10.8841	7.16951	0.0873809	32.5938	1.77208	1.47345	0.446987	0.251237	0.356051	0.836247	4.82902	0	13.831	1.63892	3.27994
RNA.d27922b7d95b	27.6379	low+IO	0.261904	0.351632	0.086496	18.0295	0.33448	0.233993	3.53465	1.94718	0	41.1234	1.77145	0.236836	6.85509	5.60852	66.3594	2.93514	3.68973	1.262	2.38834	1.91089	3.13074	3.09557	9.72544	1.0637	17.0609	4.77336	4.61859	19.6253	29.6279	3.80297	3.77393	9.47039	6.67467	2.06677	0.0213851	16.7394	0.209604	0.981806	0.0677195	0.0797877	0.0858932	3.81055	4.82046	0.420889	9.4565	3.6535	4.46175
RNA.d30c373a4d8c	40.6522	high+Obs	0.0269864	0.87628	0.619951	10.7769	1.84124	0.197705	4.50499	4.50644	0.0438804	542.869	2.7703	0.225731	9.80368	27.1698	83.1738	2.00348	7.83022	23.1599	4.64895	1.91559	3.99787	15.3008	5.91029	0.80735	65.3484	2.46975	7.1675	41.3455	33.4755	3.73708	3.46366	21.9513	8.55251	3.56648	0.123459	26.5404	0.754501	1.92562	0.59182	0.228139	0	2.56367	5.92171	0.160461	10.7366	4.24562	2.37975
RNA.d50b06622af9	42.5397	high+Obs	0.00641048	0.357283	0.532666	5.19798	0.221645	0.0200456	3.84362	2.87617	0.0250166	22.4721	2.96768	0	2.04304	4.67303	71.7029	2.3607	2.74002	2.03905	3.14771	0.491936	6.25922	0.791027	11.4894	0.467331	12.8132	12.6599	5.47857	39.7197	62.379	3.28539	2.30212	5.79959	7.45897	0.853768	0.204736	21.8666	0.439977	1.41055	0.188703	0.245955	0.466723	3.14644	7.03337	0	8.64275	3.83254	4.57811
RNA.d58ea4d73353	57.3676	high+Obs	0.0576409	0.384111	0.955897	6.30091	0.037961	0.388074	3.39903	1.05672	0	286.084	3.40925	0.378827	4.01459	5.53213	160.448	1.31605	2.7284	3.90378	3.15106	0.705248	7.95189	5.30685	6.58553	0.988226	24.1983	11.6015	1.65696	73.9204	56.2262	3.55986	1.11729	9.01351	12.3248	0.463982	26.7324	12.8403	0.300537	4.12851	0.524177	0.193964	0	0	0.700954	0	1.46564	0.551493	0.536933
RNA.d5c437a4687a	42.1689	high+Obs	0.0455463	0.993321	1.15021	33.3057	0.0874877	0.634123	3.9566	3.63651	0.0592475	228.564	5.20406	1.6509	21.932	4.94573	71.0497	3.72913	4.25654	4.3216	4.12304	1.64357	8.03928	5.1446	10.8344	4.0565	35.8882	8.59262	3.03054	51.0811	45.0267	4.89877	4.46964	35.9889	16.3315	1.12765	0	29.5492	0.273571	3.25116	0.508361	0.261632	0.0307042	1.08171	5.02591	0	6.28457	1.95118	2.49848
RNA.d637a936a89a	45.5407	high+Obs	0.283575	1.519	2.29794	26.8769	1.08368	3.55362	4.51519	4.53499	0.0315489	844.732	10.1419	2.43441	20.0246	9.23088	109.638	2.63818	9.43438	24.3112	6.32547	4.38703	10.4728	17.2192	10.1306	1.93744	114.601	6.11066	4.53582	39.5052	47.7799	3.41867	3.27096	22.8257	14.0832	8.21861	0.112726	23.6623	1.01408	2.13464	0.170245	0.134801	0.0905527	0.945238	5.64662	0.221861	9.86262	3.4619	3.01228
RNA.d6c238839cf0	21.2536	low+IO	0.0423317	1.33353	3.12088	14.9317	2.27676	1.44663	2.48156	3.89754	0.011472	969.731	6.67742	0.472117	17.6403	13.5798	121.945	1.66801	8.59174	14.7656	5.70935	3.17115	10.182	24.7871	6.88675	1.13785	88.8097	1.35934	6.13034	56.6619	51.6331	3.8569	2.12341	27.7856	17.7775	5.674	0.243599	21.9621	0.759548	2.01261	0.550363	0.221245	0.19976	0.78195	2.93617	0	6.74073	2.20024	1.98623
RNA.d72b11c14ee1	58.8778	high+IO	0.897362	1.29721	16.622	25.9146	1.13407	0.129935	3.7332	2.86869	0.668181	1603.06	19.4233	0.828258	3.16985	6.92792	104.258	2.62543	6.82873	11.5602	4.60065	1.46715	9.58492	7.35171	11.3203	2.11749	67.5038	1.19238	3.83569	39.2177	42.3355	3.98515	5.80191	12.1648	8.50578	3.17012	4.48726	25.1823	0.495785	1.74596	0.186729	0.327326	0.050064	1.17584	7.60952	1.10394	8.06097	2.999	3.19629
RNA.d99068ed5166	42.2435	high+Obs	0.562871	2.36799	2.77032	23.7081	1.1803	7.93441	3.0774	5.09198	0.429655	2028.55	6.551	0.980876	53.3968	9.51778	58.1817	2.71192	9.29973	11.6888	5.91884	8.62386	5.63516	48.9631	13.4022	1.5377	139.308	5.83665	6.76037	47.4567	32.9126	3.8076	3.77695	37.0588	8.91315	9.61089	0.0573585	32.563	1.65992	1.72018	0.316423	0.176804	0	0.495112	5.91536	0.464839	15.498	4.55657	3.1961
RNA.da12e7cdf069	51.3282	high+IO	0.0313231	0.789391	1.30137	20.9927	0.584824	0.859139	1.29011	2.37535	0.0305593	551.906	7.15935	0.995623	16.941	4.65153	68.1466	2.50077	4.36765	6.42218	5.3273	2.97889	6.07845	20.1789	12.3071	3.66005	51.1605	7.24206	4.38179	32.9624	37.4648	2.95728	3.32042	34.0671	8.64274	2.82393	0.0648901	35.4598	0.624099	1.63199	0.281225	0.183324	0.101356	0.991887	2.84414	0.186248	6.07504	2.16102	2.93725
RNA.db219782be25	43.7853	high+IO	0.00787078	1.17297	2.09667	26.3562	1.31532	0.154704	3.41388	3.57461	0.2662	161.726	17.1193	0.32918	8.42864	10.9593	129.015	3.1883	8.07938	27.9375	5.1386	2.09242	8.79325	1.86696	17.4961	0.949999	78.0249	10.8048	3.23644	76.8229	66.363	4.94208	3.16776	35.333	13.5425	5.03969	3.74684	39.1139	0.442641	4.66059	0.417041	0.146157	0.0318357	0.872334	3.72222	0.233999	5.31919	1.27816	2.99787
RNA.dba4a13c06e5	20.4326	low+IO	0	0.191269	0.180042	6.15471	0.466977	0.00940263	1.75495	5.40226	0.00513378	55.5991	3.50672	0	3.44892	4.38878	179.589	1.05416	3.53458	11.0874	2.6127	0.389388	5.00909	1.06314	5.56805	0.959034	43.918	2.91483	1.38597	56.1085	56.5557	2.69501	2.33939	5.31951	10.8415	10.6202	0.0136265	21.2508	0.161857	1.49695	0.271073	0.220525	0.0212841	0.0833157	1.99083	0.312886	7.32056	5.90551	2.66327
RNA.dc16170801f1	36.8329	low+IO	0.0838943	0.335436	1.80426	12.6629	0.502783	0.850723	4.14339	3.02644	1.05857	558.225	4.41911	1.26314	7.12995	7.90578	135.074	1.67448	7.44046	8.49843	4.44161	1.70147	6.99741	8.8557	9.25568	0.848161	59.6294	3.83894	4.64725	42.4847	40.1761	3.08577	3.05476	18.3523	7.71973	4.46932	0	24.8949	0.313898	1.18012	0.814958	0.746815	0.0339335	0.664155	2.5392	0.249419	4.50258	1.79627	2.52681
RNA.dca7d6c02cb6	25.5972	low+IO	0.0374542	0.435648	0.384446	14.7569	0.138132	0.150582	4.34122	2.45287	0.00487211	134.502	4.22724	0.31329	7.75889	6.94946	74.0281	1.45651	4.0145	39.3674	6.04128	2.14539	9.72154	4.34871	11.7974	0.600185	40.9593	9.20081	4.26332	36.1786	41.4357	4.22559	3.3552	24.1958	14.0587	4.98827	0.0937564	35.2405	0.331861	5.23326	0.66703	0.111498	0.0302989	0.593018	3.54254	0.222704	4.22465	1.07312	2.48876
RNA.dce8e796a35e	41.9223	high+Obs	0.0604965	1.2705	0.788522	16.2448	0.97612	0.600548	1.81302	1.94684	0.0284176	383.93	6.25223	1.01206	15.525	5.12206	111.625	3.26746	5.70375	5.17497	8.51884	5.9136	4.23832	14.4315	8.6289	1.12106	44.6584	11.3321	2.56591	55.6931	62.681	3.48245	2.60166	18.907	14.3127	4.47617	0.417756	25.2565	0.361054	7.71224	0.212709	0.138907	0.244696	0.212855	1.65301	0	5.05154	1.24106	2.36545
RNA.dcf79f0ca86a	49.8694	high+Obs	0.956528	0.695365	2.41898	27.673	1.95558	0.787709	4.83554	4.29916	0.0595085	388.495	13.5566	0.834886	9.23853	10.4959	110.712	4.97434	12.2921	21.3844	7.05032	2.64434	8.8724	11.4655	9.85873	2.48838	82.5889	8.01282	3.50062	81.1972	69.4377	6.21442	2.79458	46.5378	16.6226	2.89724	9.14325	30.1761	0.65679	3.59503	0.648836	0.190515	0.168216	1.18525	4.8776	1.97827	11.1857	4.02207	4.04617
RNA.dd1746030457	31.0397	low+Obs	0.0194094	0.78781	1.4942	12.1469	1.10729	0.320808	5.51813	4.17224	0.00946806	713.703	9.49458	0.243529	7.1984	5.26114	132.029	4.97475	7.2739	20.6054	7.18782	3.63057	7.9905	13.3589	19.503	2.84996	53.2211	10.0502	2.92253	45.1763	96.5811	6.8143	3.50536	14.2995	18.0432	5.518	0.00837693	28.5326	0.817556	1.01432	0.371377	0.221585	0.117761	9.98765	16.5223	0.288522	15.9829	6.54985	5.94636
RNA.dd6122046bc1	41.0585	high+IO	0.3048	1.39513	1.28289	9.90622	0.624507	2.55423	4.82446	2.93023	0.495612	1250.14	6.41458	1.41641	15.462	2.67481	64.6555	2.4569	3.21467	8.03921	6.37924	5.3293	5.27802	20.8048	13.2416	1.33733	57.6396	13.1862	3.20727	44.7607	45.9781	3.03448	1.94702	19.0663	8.13241	3.64307	0.233865	24.9471	0.449593	1.27082	0.394615	0.103592	0.136984	6.88144	10.4639	0	13.5224	6.52434	2.55299
RNA.dd86970e9287	25.2727	low+Obs	0.00844427	0.613871	1.01121	14.8066	2.47196	0.894006	2.67772	4.58298	0.0906219	727.115	5.68123	0.918231	16.2033	20.7809	105.7	1.82847	8.44905	13.3956	8.68649	2.56889	7.4567	19.1715	11.3249	1.28346	75.4668	0	4.33546	44.1723	61.301	4.45136	3.65905	24.1955	16.3317	7.82919	0.17129	28.1514	0.58538	1.48977	0.727072	0.370357	0.0683107	1.73809	6.22976	1.25525	13.5385	3.1793	4.01164
RNA.deff3b60aa58	45.2407	high+Obs	0.273902	2.27564	1.06784	26.3314	3.88581	2.89576	1.86595	6.22718	0.120887	772.075	5.96879	1.85469	24.1801	9.5856	84.1966	2.85307	6.75022	17.599	6.26131	5.61223	9.78095	26.485	10.2172	1.56307	119.301	7.0678	3.60351	46.591	46.6119	4.95657	4.73153	34.3793	8.61091	5.67899	0	27.0547	0.925131	1.73991	0.369544	0.208747	0.184646	1.03256	1.85047	0.387769	8.07638	1.38957	2.69993
RNA.df078da731e7	40.1291	high+Obs	0.0155997	2.57051	2.19215	18.2165	0.440481	0.885014	5.91336	8.39083	0.0760964	821.945	10.2797	3.97981	28.4687	9.9988	93.2681	3.42383	5.45911	16.1184	12.1103	6.88338	8.40365	26.5452	22.0089	2.94501	187.287	18.9729	4.42841	116.585	68.6779	4.50596	10.1459	33.2336	19.2983	4.75455	0	42.0313	0.80927	1.93693	0.344403	0.261502	0.78872	0.493985	2.36076	0.23189	4.88829	1.90803	2.73674
RNA.dfc5d668f2b4	68.9091	high+IO	0.178828	1.18184	2.04614	16.9407	0.880615	3.48953	7.85133	4.67176	0.296066	1131.5	36.7892	2.10776	11.1642	7.43543	133.141	5.87901	7.06792	25.0978	22.8331	10.0696	6.15782	12.0883	22.703	2.80917	101.385	12.1375	4.17337	52.9175	87.7313	4.8914	8.10676	42.5242	19.3816	5.45457	11.2228	36.7501	0.57842	2.50403	0.484538	0.162691	0.19727	1.0296	5.68931	0.241663	10.632	3.31266	2.81
RNA.e0179ab3bdae	24.436	low+IO	0.0248121	0.729018	4.00214	10.5719	1.87305	1.77065	3.45922	4.02425	0.056483	1134.25	5.23755	1.0896	15.4505	7.93162	104.651	3.42644	5.23972	25.6497	4.23694	1.43654	6.32245	12.58	11.9062	1.58699	83.0736	6.72265	2.74774	41.5413	56.0878	5.52118	3.9885	17.8291	7.83518	3.3681	0.401574	19.836	0.495508	2.33495	0.50214	0.125944	0.0250899	1.27677	7.74446	0	11.2311	3.22088	3.28073
RNA.e05c06b0737b	35.427	low+Obs	0.0629137	0.173243	0.754799	5.64606	0.962388	0.132857	1.98043	1.62139	0.00557995	249.961	2.28283	0.287045	5.07778	9.68597	82.9581	1.31849	5.2892	11.0429	2.00823	1.12861	3.545	9.55144	6.61492	0.591994	42.5668	2.20393	2.46769	27.3516	31.8424	2.22733	1.4436	17.2415	5.73928	2.84184	0.898516	16.2859	0.483135	2.22933	0.332513	0.102488	0.0462678	0	1.83927	0	3.60395	1.15951	1.97126
RNA.e07a2a03bb31	48.406	high+Obs	0	0.576815	0.427945	1.7215	1.81631	0.0122223	1.92471	1.38146	0.0142364	18.9574	3.04535	0.045772	1.80106	14.483	57.2336	1.18086	8.32263	23.8912	1.12581	0.404927	10.1165	0.40584	2.37894	0.55134	26.4774	10.4113	1.40096	9.96626	9.23159	2.71861	4.3283	3.5497	5.52314	1.09319	0.0472341	5.73914	0.525047	1.16967	0.813455	0.185437	0.0221335	0	0.82811	0.650743	2.05617	0.147162	1.17239
RNA.e08fb1a2f4d2	59.2333	high+IO	0.190531	0.903328	0.992019	27.5068	0.5442	1.84659	5.35947	2.73401	0.0269399	643.44	7.29414	2.07877	35.1388	12.903	147.09	6.388	8.78007	4.93427	12.362	3.92776	9.22952	21.1804	11.8913	0.498512	65.7136	0	4.32564	70.5522	96.4113	4.76253	3.70527	36.3544	16.5985	3.43716	14.8124	33.0498	0.741604	3.5935	0.487706	0.155028	0.268056	0.393484	0.626821	0.246284	3.75113	0.951108	2.52077
RNA.e0af96264c72	68.94	high+IO	0.302457	2.8209	10.3313	21.5124	4.1587	0.0314214	3.30727	4.81339	0.0823483	450.837	3.99929	0.235343	5.04386	9.18069	101.612	1.89089	3.5808	18.4117	10.728	1.90849	9.07468	12.4392	13.2125	0.416028	46.0223	4.06567	4.0162	46.5453	46.8795	4.42395	4.32776	11.3746	7.36956	5.40459	0.0212503	28.4983	0.752401	1.5726	0.295052	0.0742024	0	2.45011	5.05619	0.209118	8.21689	4.13612	2.33694
RNA.e0f63277b536	20.5683	low+Obs	0.112365	0.573231	0.37578	9.35753	0.933772	0.124166	1.97234	3.51936	0.0403879	640.629	4.33101	0	3.50592	6.94381	81.8934	2.12992	5.38503	3.28294	2.72543	1.80721	4.57063	2.54847	9.1926	1.72046	36.3565	0.14243	1.46779	34.8584	59.2927	2.96492	3.47844	5.79331	5.78051	4.90757	0.441564	20.0585	0.271503	1.3617	0.0913953	0.116229	0.0239206	3.55817	12.6415	0.703286	12.0386	4.55722	5.71089
RNA.e18ef875e0d3	40.3787	high+Obs	0.0564295	3.45272	1.08603	10.5559	4.01594	5.65601	5.63046	8.56628	0.50695	822.95	3.83052	0.0590013	23.9656	34.0871	162.409	2.29105	7.00676	17.3346	11.7257	4.34002	8.25821	42.8298	9.69135	1.53296	50.1638	7.98434	9.7602	90.8244	58.0957	4.87168	6.50697	16.8103	12.5589	8.09356	0	32.0885	2.84483	2.66071	0.290692	0.279297	0.085592	1.67523	6.00445	1.04853	10.3181	4.14777	2.49683
RNA.e237e1aef28e	61.3315	high+IO	0.270635	1.10395	1.56533	19.7643	0.540644	1.39434	4.35676	4.01835	0.0586746	589.571	36.1731	0.905505	25.2168	5.10067	96.7252	4.67087	7.06272	23.5771	9.23045	5.14264	10.1061	11.0683	23.3462	11.4965	94.4874	8.03879	7.19465	38.2081	33.7164	3.84967	7.882	29.1161	14.7059	2.44915	0.0116804	40.3385	1.31908	0.762099	0.106221	0.241177	0.985198	1.42834	5.80212	0	9.19727	2.14615	4.45378
RNA.e2e046958167	41.2181	high+Obs	0.47326	0.650896	0.328226	14.1053	3.89914	0.0628522	2.70402	2.07763	0.0457559	143.883	7.7078	0.855922	2.97242	12.2786	63.4927	6.31178	7.98002	31.3041	7.24551	1.65638	6.53813	7.35193	13.2197	2.15522	98.2139	0.154026	3.16868	29.2716	50.6484	2.56639	2.40734	21.4493	6.9753	3.07944	0.714891	14.4712	0.569598	2.23398	0.18826	0.21765	0.594966	3.84786	13.6707	0.380272	16.3551	2.57989	6.4009
RNA.e33a93be20ed	26.8198	low+IO	0.0410817	0.931506	4.7188	16.3633	3.38194	0.238573	3.30494	2.4662	0.0209942	548.137	5.80831	1.37453	16.2213	8.72481	116.086	2.16987	9.74674	13.8996	5.2644	5.08273	6.386	25.219	8.80958	1.23106	78.0534	3.10956	3.71309	42.0091	41.8332	3.2881	2.04888	32.6478	10.8694	4.29895	6.75025	24.3706	0.670886	2.59195	0.323922	0.13909	0.0949526	0.278766	3.66361	0.348961	7.71236	1.81202	2.49047
RNA.e3539a7925fb	40.7626	high+Obs	0.267867	1.22936	2.93597	32.5797	1.83361	2.99513	6.39063	7.95816	1.08758	1648.85	11.1353	2.98748	34.3312	13.1048	118.926	2.65441	11.4943	16.3137	5.83388	4.62731	5.4287	16.1143	13.5162	3.22114	110.248	3.71436	4.60484	68.6468	63.1181	6.33068	4.21435	33.2971	13.6443	4.57377	1.45737	31.5765	1.35086	2.60578	0.615279	0.108504	0.0328323	0.771123	5.06715	0.241325	12.1394	3.26185	2.9573
RNA.e3d631c46d39	56.397	high+IO	0.0596417	1.26058	0.145759	17.0498	0.236763	2.38305	7.52402	5.07253	0.0129305	252.101	18.0219	0	17.4743	19.6568	160.808	3.78747	7.12088	21.3741	3.99927	2.41557	5.83155	8.43996	17.2586	5.62864	125.279	6.86281	2.71884	103.489	72.9323	4.80793	11.1837	53.3728	12.7003	11.6094	0.111544	34.0145	0.305754	1.8201	0.336501	0.186263	0.0536086	0.209848	1.5043	0.197017	4.33392	1.40175	3.01792
RNA.e42c5936d4a9	65.706	high+IO	0.456486	1.01566	3.46854	53.05	0.956555	9.32095	6.41335	4.0887	0.0809735	1152.19	15.3163	3.74891	62.224	6.9897	129.801	3.78386	9.11878	14.1584	13.6605	11.4076	5.69052	30.2418	41.6308	0.887613	110.434	12.9928	3.40901	63.4653	80.0596	6.12293	4.83848	65.7421	16.3655	6.54729	0	40.2321	0.651568	1.82952	0.525282	0.346028	0.0671415	1.05129	1.57004	0	5.34874	1.29631	2.29363
RNA.e43c9e3f70d0	30.3926	low+Obs	0.0254649	0.485944	1.04242	14.2831	2.25984	6.30774	3.07455	1.18945	0.0434768	214.211	9.01309	0.159753	4.57717	6.70946	58.5745	5.64531	9.59351	23.8869	11.2116	1.12538	10.4444	6.36594	5.2742	1.09021	81.3688	0	3.59394	34.1114	39.8053	2.66121	4.93071	13.3891	7.19204	4.46764	0.480831	17.45	1.00248	1.0381	0.637162	0.356035	0.231751	0.604784	1.56556	0.189269	6.35157	0.760557	3.48566
RNA.e591b466e79f	43.2215	high+Obs	0.00563447	0.116056	0.165242	7.46872	0.974069	0.138435	1.74565	1.17294	0.0311501	66.9056	4.19427	0.0942604	4.54809	3.67098	98.932	1.03331	4.04524	1.60957	8.25363	2.24686	5.22558	2.49649	5.73097	0.393322	33.5817	1.2213	2.02111	33.4011	46.0264	1.42813	3.08742	9.24074	5.74937	1.73173	0.199406	15.8756	0.256087	1.34828	0.207325	0.164884	0.113951	1.15975	4.15683	0	7.17769	1.6843	4.05891
RNA.e5fe1c4c59af	65.9231	high+IO	0.125551	2.89027	7.4182	44.348	1.2342	1.5308	3.59366	5.26876	0.048035	2856.6	10.5135	9.76056	57.3722	6.39562	119.411	4.19921	12.3553	9.84541	9.72441	8.91614	9.14384	74.3743	26.867	6.51922	117.707	6.5811	5.737	63.4419	48.3362	4.61154	3.17404	65.0693	11.6836	6.58259	0	32.4666	1.54609	1.64827	0.494586	0.167027	0.149361	1.754	2.65442	0.219567	5.32355	2.81881	1.93392
RNA.e606dabaa452	38.9346	low+Obs	0.0690958	0.643979	0.974214	13.7621	5.00467	0.220811	3.35149	4.71784	0.0224703	122.202	4.3107	0.0889169	3.67017	7.60796	126.659	3.88328	7.13191	21.4396	3.55753	1.91555	5.61262	7.11587	25.7225	0.767637	33.9935	3.84021	4.2487	39.5352	37.6761	3.97849	3.71112	15.5086	12.6489	2.64092	1.1722	18.9302	0.326973	1.92761	0.332473	0.322211	0.0859933	0.589079	3.61956	0.158017	4.63227	0.291375	3.04765
RNA.e68adf0c8e1e	49.1383	high+IO	0.541919	0.787916	0.794641	8.96381	1.80757	0.447142	3.47409	3.86207	0.153428	660.255	7.17309	0.373302	5.24301	10.0029	114.403	2.34782	9.92819	14.6088	4.82698	0.314519	7.32764	7.06004	5.3342	3.32802	72.0877	1.22838	3.0003	59.8943	54.3783	3.8565	2.50882	18.1592	11.924	4.04961	0.916288	24.7014	0.812226	2.8984	0.548947	0.15202	0	0	3.85932	0	8.26953	2.35754	2.07201
RNA.e73ac8c8bdb4	41.3499	high+Obs	1.71204	0.576649	0.323095	8.60496	0.609467	0.0826805	3.3249	2.3034	0.019347	134.845	5.78756	0.110584	7.01603	9.82341	99.8533	3.37387	10.1744	27.6415	5.43985	1.19569	5.69551	5.94638	4.93412	1.16609	30.4778	4.77597	1.93889	35.7832	51.1152	4.21049	2.98418	10.7209	7.82902	1.6253	0.253909	18.2248	0.329263	2.85185	0.350249	0.1729	0.0534739	3.24447	10.6287	0.393044	11.6753	4.13313	4.2692
RNA.e762a46c9187	28.2326	low+IO	0.0849516	2.13209	0.504205	17.9944	2.62252	1.41767	3.31756	4.66434	0.18352	1538.88	4.69334	1.77647	17.5258	16.7667	91.8573	1.93513	8.73345	9.93325	5.55956	4.44032	5.72048	8.74461	8.43658	2.602	108.667	1.89982	4.52644	48.5747	48.6174	4.33686	2.37388	20.3138	11.2856	7.64635	0.353549	23.669	1.25637	2.8468	0.294725	0.153455	0.073631	1.44113	2.86964	0.721605	8.0113	3.50851	2.08511
RNA.e832eac2cedc	36.7152	low+IO	0.352198	0.914416	1.14355	11.0591	1.04377	0.768679	5.67589	2.4103	0.197984	242.663	3.09972	1.80969	10.6329	4.54515	87.8673	1.67867	5.47343	19.1333	4.15438	3.25432	11.2114	9.1005	10.8336	0.340842	51.3692	0	2.74308	15.6838	20.1525	2.35232	1.94948	20.9906	5.71681	1.85565	0.397385	16.8946	0.741468	1.2791	0.285107	0.162505	0.0610529	2.86786	6.09135	0.149584	9.04459	1.54826	2.46839
RNA.e8d4b72adce1	25.7477	low+Obs	0.0561685	2.21663	1.49037	15.8645	1.74784	6.98971	2.09115	6.82158	0.0600176	1476.81	9.97217	1.00677	16.8431	13.2326	119.102	4.21961	6.38885	12.6152	6.6474	2.91387	7.55228	8.62907	17.8368	1.76869	103.06	3.28525	4.29707	56.871	80.5929	4.85929	3.28297	18.5353	11.2528	10.3168	0.00346311	22.8162	1.21933	1.48184	0.442879	0.191908	0.097367	1.77865	12.4467	0.238556	13.2587	5.5442	4.87505
RNA.e9c1334f17f0	62.6604	high+IO	0.848921	1.30601	11.5746	12.5182	1.39678	0.184623	3.58278	4.48807	1.53656	1033.65	71.1399	2.00881	3.06725	5.13297	127.215	2.31586	5.51762	14.6644	4.41232	0.558697	8.09436	3.64937	8.56681	2.80014	101.021	8.74304	5.08942	62.7853	58.5902	4.25455	4.16384	13.0745	10.2311	2.00262	3.66869	38.5374	0.447422	2.25374	0.698718	0.167472	0.0225902	1.50328	4.75424	0.166043	10.8891	4.50595	2.09257
RNA.e9c1f34dc359	47.5927	high+Obs	0	0.833095	2.93308	10.0008	1.01579	0.293195	4.04409	3.33595	0.0955416	281.467	15.98	0	8.79868	4.51603	135.928	3.64621	4.38905	12.1829	5.67566	1.9016	9.30806	7.92109	16.4075	2.00978	36.587	3.31197	2.51851	53.6195	42.7021	6.21317	3.21279	23.0207	11.2637	1.47289	1.65105	33.7114	0.672944	3.4975	0.690014	0.121044	0	4.15675	4.96629	0	9.63387	4.59054	1.9862
RNA.e9f7213fec74	52.0853	high+IO	0.477966	1.54102	6.01871	21.122	1.27912	0.586259	4.25198	3.77611	0.0474213	818.627	10.7054	2.64275	46.4425	5.61588	95.2467	4.52265	8.77447	11.292	5.8001	8.40369	8.44307	37.9191	14.154	1.62131	127.774	5.26786	5.47234	61.1398	57.1517	6.047	4.00508	35.33	12.1675	6.47359	0.150344	38.2562	0.760565	2.83935	1.16254	0.1838	0.262139	9.23516	14.8649	0.722541	20.6675	6.69514	4.06662
RNA.e9fc1f96119a	21.0043	low+Obs	0	0.412963	2.14554	3.93984	1.1487	0.272217	3.81164	3.34531	0.0184736	301.423	4.63867	0.12959	4.85426	6.58374	67.4983	1.9588	3.87068	8.62118	5.93564	1.84703	5.36638	0.214615	8.45083	1.28925	44.1633	5.84556	2.26618	44.8838	40.1338	2.7979	3.4411	5.46446	5.8845	2.51306	0	20.4337	0.363923	1.4833	0.433248	0.138062	0.0626644	4.57887	34.289	0.153532	29.3925	6.2283	6.553
RNA.ebbc5c3d8c0e	46.3266	high+Obs	0.139069	0.989921	1.0621	25.9234	0.530921	0.539701	3.45318	3.31251	0.079145	533.068	22.6207	1.23596	16.7689	6.08654	83.2914	4.91002	5.48935	6.12808	7.72511	1.90572	7.01016	23.5123	18.2517	4.06486	53.3812	9.41991	4.77872	48.3428	73.56	7.22729	8.43477	34.2597	12.2175	5.0311	0.457658	33.1749	0.612513	1.84763	0.505318	0.266912	0.210939	3.16522	6.41236	0	9.38898	4.39628	3.99428
RNA.ec3481dcd3c1	40.3502	high+IO	0.61079	0.874593	9.36339	23.5893	0.718162	5.77667	5.01471	3.82707	0.00601914	2468.44	7.08574	3.19959	25.105	4.62774	85.3055	2.80363	6.67544	17.1368	9.0375	4.75986	6.77937	33.5289	12.9554	2.74105	102.175	0	4.28407	47.3469	38.4916	3.96209	3.42179	51.1349	9.97708	4.20324	1.67753	29.4206	0.650036	2.49206	0.358684	0.154242	0	0.781472	4.90174	0	8.57042	2.96422	2.80329
RNA.ec7878396d97	52.6967	high+IO	0.0168418	0.387709	0.274399	6.50283	0.194104	0.130407	3.99012	2.03064	0.00730271	43.1015	4.59688	0.469584	6.51238	9.38267	108.231	3.33259	2.46287	5.88023	1.72479	3.2003	6.03992	0.83272	10.5683	2.18724	32.9724	13.6557	3.02966	43.074	64.0101	3.18836	3.94437	13.5109	7.37971	1.8692	0	24.0469	0.216494	3.51393	0.53295	0.168339	0.340608	0.0888862	1.27436	0	2.51529	0.804239	0.947113
RNA.ed06e64e8913	34.0738	low+Obs	0.0458187	0.467908	2.97538	19.5818	1.24473	0.190059	3.24465	3.15046	0.0447014	548.86	8.71473	0.766512	6.56866	7.15722	120.17	3.76991	8.12305	12.492	6.23053	3.23803	5.97035	7.47429	14.2012	2.36788	69.6005	5.83273	3.39376	53.6008	56.0305	4.07801	3.48568	33.017	10.6702	2.14586	3.77701	31.4089	0.668611	3.51579	0.58767	0.147087	0	1.96909	9.03883	0.194599	16.8283	6.99718	4.51197
RNA.ee8efb090d55	24.9011	low+IO	0	0.905733	2.7521	11.7754	0.397639	0.316813	2.17453	2.12056	0.0280505	263.449	5.66998	0.280579	8.95414	5.55378	87.4276	1.23879	4.68657	8.38807	3.95666	2.83677	6.13827	9.50685	9.35496	0.746463	34.5912	6.69368	2.95896	30.6087	36.5422	2.0616	1.9446	22.9501	4.74933	4.41835	1.07958	17.427	0.389389	2.0448	0.0811089	0.251373	0.155059	0.758715	4.53238	0	5.73186	0.964049	2.20212
RNA.eeaa32d7492e	24.5906	low+IO	0.0740522	0.879281	1.26684	17.4239	2.00563	4.47906	5.99204	4.876	0.0963284	2382.63	7.59136	3.09709	27.232	9.38863	107.725	3.54512	9.14984	14.2977	8.0239	3.17623	10.3357	13.593	13.1811	1.96586	125.61	5.88542	6.13433	72.1426	52.2689	5.3081	3.15479	33.5307	13.5366	5.53817	0	32.6484	1.0335	2.81077	1.06268	0.23864	0.0898577	1.99321	6.30369	0.660474	12.1554	4.24724	3.03515
RNA.eef432cf43e2	34.3075	low+IO	0.00950514	0.967391	2.76434	24.3158	0.690151	4.31402	4.71175	4.67022	1.09426	1387.88	8.43004	0.238521	37.2623	10.239	208.6	2.80026	5.90441	13.7304	11.264	4.29835	9.44087	56.3172	33.0581	1.61794	151.683	12.3617	7.85199	64.1214	70.9684	7.00555	8.27315	42.4999	16.5835	8.03375	0.488177	49.9559	1.08438	3.17832	1.15418	0.230077	0.115339	0.752481	4.31534	0	8.21926	4.29152	3.70891
RNA.f07a3f3d19e4	39.3817	low+Obs	0.0621317	0.164246	0.193256	3.72061	0.859289	0.0832653	3.89105	0.958549	0	104.858	3.50782	0.0472461	5.7808	10.2386	115.334	1.16482	3.7507	3.81067	5.59343	0.139323	4.57283	1.10506	1.62159	0.508885	16.1201	4.76117	1.82581	27.8335	21.4593	2.37293	2.07315	4.65226	5.39226	1.56239	0.353476	20.0575	0.0959446	0.881091	0.145485	0.184879	0	0.268293	0.534238	0	2.05691	1.23858	2.73013
RNA.f0b96a38defe	45.653	high+IO	0.00776748	0.498793	0.43661	6.29677	0.649028	0.0433731	2.95148	3.57289	0.0202082	63.9819	5.71048	0.097458	1.50299	8.10214	216.546	1.5389	11.4362	9.68601	4.19756	0.133051	10.8057	0.181266	6.49881	0.217689	22.5676	6.73454	1.72574	62.2508	57.6458	3.08042	2.45108	7.25956	7.78434	2.22815	1.9712	19.4475	0.140856	2.09675	0.305818	0.137224	0.0314179	0	0.881609	0.115464	1.30308	1.2654	1.74858
RNA.f0ee5cb9f6a9	52.9587	high+Obs	0.0710255	0.846211	2.32404	8.54092	1.43251	2.88902	2.27239	3.74101	0.0551781	372.985	5.01295	0.29705	5.41572	4.69285	111.199	1.51121	4.22399	6.29947	1.7968	2.77929	6.90234	10.8027	6.34382	1.10043	28.1096	3.3261	2.20394	23.8262	25.0005	4.30178	2.43189	18.0973	11.7965	2.04145	0.407016	20.5152	0.259045	1.13801	0.191652	0.07812	0	0.374852	2.08999	0	3.21023	0.81424	1.68262
RNA.f106e1acba93	19.4423	low+IO	0.0889096	1.3286	5.10624	12.7978	1.14424	12.266	6.40029	3.89664	0.00481897	2754.65	7.97357	1.85924	11.6519	12.3389	125.21	3.36146	5.94436	23.1166	7.21517	4.53842	5.6922	18.2283	16.3179	1.31721	101.528	19.2715	4.48633	64.0094	41.3775	4.12267	7.08659	21.3703	9.15615	8.12189	0.00959314	31.6798	1.11228	1.7613	0.528893	0.243049	0.0299684	2.58082	9.11015	0.440549	13.142	4.70165	4.61648
RNA.f1bcac545a72	42.7206	high+Obs	0	1.32484	0	2.24487	0.315054	0.203525	8.00661	4.19097	0.0444495	49.9707	1.46273	6.58752	3.88318	21.541	104.183	1.64903	4.75212	23.3136	9.87339	0	6.91287	1.26089	8.9425	0.228291	39.5138	0.313506	5.09493	62.5706	98.874	3.56261	1.2494	5.43726	16.5822	0.666801	0	23.8362	2.80579	2.47557	1.27409	0.308507	0.131631	0.824418	18.9608	0	13.622	3.834	4.39223
RNA.f2323830b587	21.362	low+IO	0	0.317983	0.35124	8.49213	1.49796	0.226103	2.28897	4.78914	0.0772202	87.7228	3.59273	0.156804	6.61456	6.59239	48.6023	2.97765	4.18461	12.6345	7.76497	2.63737	5.63268	1.94964	20.6049	0.674712	64.9698	4.96627	3.11902	17.8033	24.5077	1.53371	2.6634	9.79405	9.5642	7.39399	0.0350595	13.6381	0.23667	0.832339	0.114963	0.168411	0.0505495	1.18724	12.4115	1.11465	20.6888	3.62272	4.5596
RNA.f26d761a9f88	17.6506	low+IO	0.0722588	0.953319	1.7267	17.4707	1.91542	4.15683	2.63375	3.39462	0.143604	965.188	8.24196	0.53726	17.6754	6.13099	66.7361	2.48357	6.19701	17.665	5.43996	6.33724	9.70698	20.7434	12.2823	1.59579	111.201	0	4.19607	27.1547	30.7857	2.74317	3.14934	21.8762	7.20499	5.96338	1.91622	27.5388	0.943598	1.53003	0.35451	0.153152	0.097424	0.889843	10.1758	0	27.8744	4.42633	5.7172
RNA.f37964e0c304	39.2963	low+Obs	0.0442092	1.8319	5.48859	28.7549	1.66102	1.24023	3.36777	4.54724	0.163898	1649.08	6.60688	5.02918	43.2499	8.63378	86.6436	3.80958	6.51945	13.453	10.9388	5.05252	6.84702	40.5044	12.9822	2.07968	111.031	0	5.39457	60.8386	49.5373	6.30089	3.89766	55.6734	12.2386	5.75204	0.122114	39.0208	1.12034	2.6508	0.637672	0.230632	0.0357634	3.63984	7.69387	0	15.6773	4.9386	3.63312
RNA.f3b4b41599b4	33.1999	low+Obs	0	0.246181	1.43128	5.21507	0.550995	0.923674	5.46727	2.27365	0.0330383	255.52	3.65626	0.0499872	0.821915	3.29152	68.7361	2.46919	2.51254	13.5844	3.81961	0.663326	4.12475	1.23412	16.2253	0.571289	17.7304	0.143926	1.86019	29.1829	59.1428	5.3754	1.88079	7.44922	8.80849	1.77548	0.0025792	29.7284	0.256521	1.66952	0.162721	0.0759968	0	5.01482	15.7135	0.177668	8.26078	5.20775	4.64514
RNA.f3bf99a76ab5	46.4618	high+IO	0.234631	0.604099	0.340466	16.2034	0.380271	0.327541	5.30493	6.60552	0.0643807	462.839	9.11755	0.306656	9.72969	10.6819	86.165	2.46792	6.57395	2.89672	4.10314	1.95929	5.1057	6.74121	8.35995	3.80724	27.6103	0	1.89745	35.5585	40.8847	4.96436	3.40335	22.8002	8.63166	1.80282	0.0284806	31.4845	0.577295	1.28493	0.221232	0.0980115	0.0889719	1.74138	8.59947	0	16.4658	5.72978	3.66547
RNA.f42054c32be4	22.153	low+Obs	0.0363313	1.32059	1.5272	15.8029	0.870943	0.431711	3.97271	3.6289	0.113425	248.502	6.18683	1.64105	14.8665	8.24832	69.7478	4.70948	5.84121	10.0252	6.57773	4.72971	9.14096	11.0615	17.7616	1.62664	119.692	4.19999	3.37264	40.7816	39.7916	4.30411	4.77818	20.8161	5.89183	4.16875	0.0282245	18.4045	0.843976	1.12776	0.352927	0.213686	0.0587811	4.48687	11.821	0.432054	19.6674	5.17092	5.45251
RNA.f4a57fd18087	51.3609	high+IO	0.154369	2.80553	3.72737	27.1529	0.918026	1.00404	3.0271	4.03586	0.0441774	1250.58	11.478	4.08031	21.3249	17.9948	103.153	2.5695	7.95401	14.9494	5.67435	6.93001	7.2481	32.4437	21.2474	1.92162	122.773	4.16393	5.14064	38.8267	34.6702	3.99986	3.17112	36.6917	11.3677	7.49626	0.090609	33.7379	1.01202	1.30773	0.25447	0.20568	0.299708	0.586595	4.78904	0	9.21766	2.07254	3.44474
RNA.f6486d73fe71	21.5507	low+IO	0	0.979331	1.25706	14.3083	0.492726	0.355105	7.10963	5.32918	0.0499649	426.18	7.74304	4.24659	12.5076	6.38901	66.9439	1.98765	7.40103	16.6735	6.78004	5.56561	8.67954	14.2222	22.9313	0.721287	113.256	0	5.17066	47.3862	37.9343	4.37608	6.19851	34.8904	10.4287	3.90087	0.0461288	41.5274	0.650151	1.6536	0.294958	0.14818	0.216156	0.105766	1.26364	0	5.22514	1.47173	1.87368
RNA.f7112a7c72c1	39.6782	high+Obs	0	0.408019	1.48817	5.6835	2.25426	0.0968548	2.14382	2.30685	0.0135018	389.251	5.26215	0.192934	5.76269	5.26656	117.237	2.34774	6.85802	15.0379	3.12566	1.00512	7.3	5.6334	6.07326	2.83952	60.0781	1.88872	2.92288	36.1157	37.7162	2.89819	1.86433	11.5522	9.16518	1.0161	1.4992	19.0452	0.515693	2.5014	0.461702	0.156661	0	0.58432	2.09435	0	8.71106	1.36706	1.49446
RNA.f83c56eb2a29	49.035	high+Obs	0.318786	1.37945	4.42966	24.585	1.88951	2.13203	5.9591	7.61369	0.0325823	1577.18	11.7973	1.44754	12.3974	7.79878	143.701	5.8362	8.0019	23.7306	10.2689	2.99552	10.6078	24.0622	29.0626	2.4712	101.314	10.968	4.20241	48.4265	52.1874	4.4044	7.99978	28.9896	12.1923	7.18503	0.00393101	44.0745	0.723396	1.20965	0.455795	0.24087	0.699974	6.4895	12.9222	0	23.7833	6.66069	6.23132
RNA.f8bd1944fc85	33.217	low+Obs	0.00706863	1.13051	0.863754	3.991	0.114053	0.126306	4.01924	4.94456	0.0045975	118.894	2.19494	0	5.91357	17.6979	153.538	1.55142	4.14217	13.4474	2.59831	0.833034	8.90315	0.262124	10.9295	0.797274	35.9276	7.3203	5.99221	55.8055	56.3201	7.00879	5.76791	5.23336	13.2203	1.95526	0	25.8329	0.507865	1.78034	0.59302	0.217578	0.343094	10.2965	29.0161	0.420302	28.5324	8.90899	5.58953
RNA.f9f9ed65f20d	52.9391	high+IO	0.170387	2.01282	8.55128	32.3156	2.09698	7.77725	2.50635	3.65673	0.1504	3627.89	7.52382	0.66171	18.8282	4.44913	80.8485	2.20955	7.37203	18.6409	4.4069	5.78718	7.64593	20.1302	17.4453	1.73263	110.879	3.37079	3.37367	46.6996	35.9725	3.88883	2.2221	34.4148	10.2288	3.08595	2.1142	25.8128	0.398099	2.33844	0.259738	0.158729	0.0492271	0.67444	4.71962	0	6.9925	2.22503	2.14773
RNA.fa9e7e88a498	46.67	high+IO	0	1.21535	1.85246	4.45276	0.821279	0.014193	3.67268	2.35041	0.00295211	32.9426	2.94107	0.0379658	7.20258	9.4811	113.384	1.07642	3.98654	3.08974	1.40694	0.29855	12.2186	0.330822	1.95461	0.786638	4.35758	3.06076	1.8998	38.1972	79.9099	3.46552	1.21941	4.22049	11.3452	0.767249	0	15.0521	0.281306	3.3368	0.227135	0.140365	0.0183587	0.574915	1.11618	0	1.91908	0.66431	1.89321
RNA.fade74cf2b45	38.3573	low+Obs	0	0.457546	0.793372	5.57942	0.6872	0.177573	6.38713	2.2208	0.00861812	120.921	3.65887	0.166251	5.89447	5.69065	95.6256	1.94692	4.40681	7.87899	2.54434	3.80399	4.92766	3.88426	13.8305	0.945458	22.6227	22.6574	2.81271	47.8086	55.5892	4.31702	4.14808	15.3706	8.40288	1.52716	0.0200155	35.8026	0.301113	3.03792	0.667952	0.141217	0.0267974	3.04201	6.89292	0	11.3629	5.328	4.69028
RNA.fb6717b8554d	51.5018	high+IO	0.233922	1.33483	1.47532	28.1385	1.5828	0.508999	2.43409	3.6661	0.115336	367.475	6.12532	1.3886	17.643	5.13698	73.6873	3.94591	6.72807	11.42	4.74019	3.42269	6.37467	16.1428	20.3948	0.882241	100.982	5.08854	3.87768	30.8847	50.8772	4.25927	3.04486	25.8308	8.22026	5.3728	0	25.8413	0.831418	1.65445	0.266551	0.345676	0.366258	3.70372	13.7033	0.22434	19.2201	3.63717	7.37273
RNA.fc5357ad9351	41.9088	high+Obs	0.269869	1.42197	2.54611	27.6293	1.88063	1.50272	1.84147	2.49328	0.114296	1019.99	9.74412	1.4699	33.8841	6.84893	57.6141	2.85662	9.99834	24.4639	7.43737	4.83337	5.51322	44.4077	10.7336	2.38261	146.849	3.77877	5.24228	33.9837	34.2652	2.24497	3.23359	34.7132	8.45018	9.22662	0.606743	25.1212	1.00124	1.43768	0.323305	0.171414	0.228467	0.496846	3.91781	0.373174	11.2092	2.36944	1.94224
RNA.fccec7c790b4	20.0205	low+IO	0.159456	0.932397	4.72719	12.7842	1.46221	0.594627	2.41324	3.5005	0.0180368	618.652	6.73361	0.869864	17.4066	12.2666	94.2994	2.74711	6.80388	6.05379	5.22995	6.08027	7.56505	25.8065	10.0656	1.11811	96.0924	0.834852	4.57785	59.0984	39.9576	3.34525	2.37701	25.4492	9.08193	4.82979	0.00299217	16.9434	0.685898	3.3343	1.02041	0.241452	0.0841262	2.63446	6.4262	0.824461	8.51968	4.84403	2.41819
RNA.fd325b1a9b02	58.6681	high+IO	0.00609828	0.192108	0.432206	11.9845	0.238963	0.711013	5.13456	3.78481	0.0118991	182.111	6.73146	0	6.37434	2.86345	63.1603	1.94031	3.67947	3.37292	3.32898	2.08083	3.61183	9.07292	12.5805	1.04223	24.3291	1.76244	1.72134	40.6717	35.0729	5.4067	3.11659	35.8043	6.24247	1.8118	1.57654	26.4461	0.41855	1.3107	0.139123	0.131749	0.0739988	3.66909	8.88265	0	8.83317	4.47851	2.32275
RNA.fe110dd915f0	13.1515	low+IO	0.022185	0.826549	0.5964	15.532	1.6236	0.748233	2.97167	4.9876	0.027055	1110.23	6.24401	1.39177	14.0409	9.74715	74.065	2.54488	7.6548	9.95566	5.78141	2.19648	6.35756	10.4714	8.1889	2.69679	100.152	4.14083	3.97892	40.5583	39.7013	4.13221	2.35936	15.0609	9.66565	7.04575	0.00478742	25.4513	1.21328	2.02236	0.314282	0.111007	0.0897338	1.75629	4.93108	1.15423	13.2531	3.23554	3.04244
RNA.fe475fc857d5	24.6946	low+IO	0.0758456	0.773454	6.88921	17.888	1.80653	0.118585	4.51533	4.53971	0.133604	458.11	9.78623	0.475815	4.1486	5.30571	118.004	3.54718	10.9003	16.4547	5.34011	1.8535	10.5628	2.58626	11.0947	0.719408	75.2896	0	3.35565	41.3791	61.5847	5.28197	2.20393	11.8073	15.0046	2.78435	3.87083	29.1055	0.291618	2.42635	0.441877	0.213273	0.05113	0.400291	3.58687	0.187908	6.01282	8.27004	2.7868
RNA.fe6b15df4481	36.7896	low+IO	0.117485	0.978634	1.7048	25.1411	2.09875	3.69673	2.68976	4.18457	0.062086	1869.57	8.93815	2.4568	14.2918	6.26336	96.1198	2.77975	7.59542	13.0616	7.61389	2.75705	7.40556	9.94336	12.9195	3.15626	125.648	3.89056	3.80378	33.4954	38.5181	4.06786	2.99966	23.7444	9.49472	11.961	0.0190146	27.2981	1.16806	1.60993	0.226956	0.202143	0.178202	1.7439	12.2234	0.436607	17.9167	5.28997	5.78356
RNA.ff7dbee9d93c	20.2818	low+IO	0	0.556363	1.22581	33.2879	1.5551	1.51795	1.7767	2.79739	0.0918963	855.372	11.1135	1.4182	21.0003	6.21724	67.2901	3.31957	8.83561	19.1932	8.56553	2.94296	5.98963	41.1023	13.5887	3.24068	137.186	0	5.71221	47.8192	41.6192	3.31516	3.13921	47.4775	8.77623	5.50048	0.68297	22.3256	0.96	1.58777	0.348325	0.200606	0.200021	0.894826	3.74183	0.630085	9.5486	2.37848	3.51701
RNA.ffd37a6b9b86	38.998	low+IO	0.0202434	0.44149	0.214384	9.26533	1.57094	0.0211004	2.87762	2.17467	0.0175554	203.952	1.3012	0	1.40809	8.1495	116.956	1.86369	9.52168	5.86485	4.64609	0.351379	3.49051	0.552226	10.1844	2.23222	49.962	5.20042	1.96372	36.0629	52.3392	5.28621	2.96473	5.48053	10.5169	3.52565	2.21917	33.9244	0.478619	1.55901	0.288018	0.147245	0.0818805	0.427356	4.85055	0	12.7835	1.89845	4.58156
RNA.ffefa8605746	58.8816	high+Obs	0.436619	3.45355	2.79851	29.6524	7.2253	40.2305	3.91851	8.10865	0.0964463	1562.1	6.07398	1.44708	58.5814	37.8967	139.468	5.09665	12.2712	24.6014	19.9318	6.05091	7.552	61.7196	22.8062	1.78753	129.785	9.32502	5.49659	63.3976	59.0351	12.5484	8.83241	31.2442	11.5637	19.7913	0	32.215	1.388	0.867503	0.218252	0.273813	0.166607	0.521739	1.2467	0.244919	9.90452	1.84055	4.18653
RNA.fff57a686d68	52.794	high+Obs	0	0.178181	0.511877	12.3289	0.939894	0.0418054	1.85171	2.76723	0.0275355	245.807	21.6889	0.484588	7.19853	3.95089	42.1273	1.72314	2.96322	3.74686	7.8604	1.16029	3.74424	3.07146	8.18812	0.681932	32.7891	0	1.22711	21.9599	35.6924	2.0493	3.21095	18.7885	5.88997	2.53385	0.16733	36.3967	0.248575	0.395732	0.28204	0.0685855	0.324453	1.83452	4.9737	0.397466	7.93191	2.22176	1.74811
RNA.01e87aa83351	46.1004	high+IO	0.262239	0.849448	5.79416	15.5335	2.22049	1.33881	3.53073	4.07752	0.0261065	560.141	3.70309	1.02962	15.0309	8.13592	70.5679	1.39141	6.61026	6.46226	6.92938	7.59785	5.09449	16.3456	8.64811	0.623878	72.2137	4.76901	2.49391	30.914	36.1647	3.73733	1.53822	14.2622	11.3886	6.46978	3.14825	14.4003	0.42997	0.956803	0.405665	0.0607115	0	0.169472	4.65698	0.31822	4.37233	1.20401	1.68946
RNA.02f12d381d57	33.8536	low+Obs	0.0296247	2.40488	1.448	20.9901	1.32303	0.218358	4.40014	4.87903	0.0867069	197.766	8.30643	0.1239	13.9444	12.9517	163.979	4.03651	13.9137	37.8572	10.0566	6.09956	13.6921	6.92286	41.8265	1.68088	122.4	9.45357	5.03361	61.5788	45.4726	3.82925	4.81153	36.1577	12.8492	2.73151	0.156626	44.3837	0.581419	2.28441	0.48508	0.185157	0	0.117263	1.2609	0.880747	4.8638	1.00354	2.52195
RNA.036f30dd629e	32.4148	low+Obs	0	0.662335	1.08953	5.88168	1.0215	0.175444	4.03336	2.52877	0.112188	56.3827	1.85121	0.0443938	3.03053	13.0093	101.031	2.32189	6.76002	12.8278	5.00825	0.298188	19.1852	2.18188	14.4751	0.171555	19.0113	0	1.20971	34.4455	55.0712	4.84238	2.36503	8.48173	8.69667	1.93024	0	38.1479	0.376447	1.23455	0.277309	0.105458	0	1.00838	3.71469	0.788938	5.24807	1.59474	1.44471
RNA.03eb29344373	48.2411	high+Obs	0.0291631	0.848024	0.869517	29.8092	0.638604	1.38092	4.17744	2.49247	0.0474198	585.936	9.53947	1.12211	13.3274	4.22335	40.9324	2.51303	5.74645	6.23926	3.90394	2.13405	4.63275	15.7257	11.8172	2.06184	42.3269	1.40472	3.08053	30.5017	43.7073	3.68265	3.38563	37.5553	6.80935	6.99125	0.367526	29.7251	0.614531	0.916712	0.244662	0.103252	0.14155	1.47758	6.95101	0	9.41888	1.86419	3.68851
RNA.057ccd65d9eb	66.5313	high+IO	0.741039	1.03049	3.3751	31.9119	0.572605	5.97739	6.21538	5.44406	0.0520317	1108.79	39.1988	2.67663	33.2594	6.47148	119.897	3.67163	6.67252	12.0107	5.70566	9.01236	9.31762	43.4647	29.149	2.52796	109.346	13.5881	5.16489	72.7373	79.7585	5.64861	4.09823	80.6982	17.662	4.18414	0.0726876	49.0894	0.877571	3.20621	0.359431	0.239123	0.136243	1.59995	6.21251	0.250354	10.0324	4.08071	3.18997
RNA.05d1229f1647	32.0128	low+Obs	0.00591601	0.65228	1.66269	16.8582	0.98183	0.462484	2.4582	2.29098	0.0808044	847.755	5.20073	0.445366	17.0925	6.12924	127.501	2.38339	6.15687	12.621	4.77119	2.69962	6.67275	36.788	6.04159	1.30606	58.6707	7.55144	4.94701	71.9888	76.1474	4.95634	2.31443	26.1576	11.6613	4.78808	10.4021	22.315	0.651836	2.76854	0.404893	0.195778	0	0.749352	2.57396	0.175884	5.91852	2.63127	3.18404
RNA.05e39bec66de	53.2405	high+IO	0	1.78712	0.701596	5.76572	1.04963	0.47317	1.88527	3.31032	0.0756534	194.039	3.00022	0.124206	5.87793	7.09563	122.851	1.0025	6.14143	14.6107	3.28579	0.990276	12.5896	6.50323	5.13592	0.616142	36.059	2.86095	4.10702	38.7201	61.4943	4.73691	2.17056	7.91009	13.7763	1.19165	0.0790401	22.5962	0.201102	4.72985	0.652013	0.19384	0	0	0.936308	0	1.71134	0.478689	1.63935
RNA.05e846b96e6e	44.1233	high+Obs	0	1.14475	13.8111	21.2821	1.76058	8.0705	6.87142	7.69805	0.921778	6682.87	7.23662	1.03404	21.1984	10.5926	170.928	2.75096	10.4902	19.2135	13.2496	5.51771	11.0136	38.5706	11.5526	2.12854	96.6711	12.5471	6.77389	167.395	85.2196	6.31714	4.75748	34.4865	14.0553	7.01088	0.362043	38.3477	1.38032	2.12337	1.11119	0.215651	0.142863	0.559232	4.677	0	7.79208	3.68989	3.25358
RNA.05f32ce82060	50.1879	high+IO	0.00878001	2.02122	2.57491	28.1294	0.445239	4.26339	6.20842	4.71979	0.199871	910.567	6.51712	5.50811	54.0405	12.6723	88.2541	4.5072	8.9335	24.7078	8.71875	10.6239	12.6846	31.0542	28.3756	1.42809	148.718	5.07495	7.50768	64.5017	41.5611	5.78543	1.97089	59.2717	14.427	5.26207	0.30315	59.6328	1.3604	2.13203	0.89813	0.435201	0.21308	0.834091	0.996532	0	4.6703	0.912702	1.87201
RNA.068346175963	41.0249	high+Obs	0.0133242	0.460099	1.98636	12.306	0.859954	0.931508	3.35101	2.43347	0.0389979	236.338	8.37875	1.17025	8.17065	7.92693	83.2031	2.20802	4.00013	5.19648	4.86121	4.23604	5.60768	7.32203	9.6725	1.17295	38.9675	0.802246	2.4204	42.9321	55.3443	5.63252	1.84678	39.7533	10.3357	2.62772	0.18402	24.7577	0.510772	2.06799	0.303972	0.16126	0.0808406	0.316447	1.0082	0	3.54828	1.55391	1.53767
RNA.08540de68762	48.1776	high+Obs	0.00807962	0.264313	1.00704	22.1	0.363162	0.534174	9.39433	2.62216	0.0656882	220.27	8.77532	0.47308	13.0666	7.26814	72.2691	4.40354	4.33732	8.64293	4.18893	0.808245	6.82556	5.25358	13.6193	4.20644	39.3061	21.2101	4.78443	44.8143	48.1567	7.27038	5.90411	31.9213	16.4782	2.48324	0	49.8833	0.341253	1.33972	0.118919	0.356115	0.0326804	1.27926	0.764197	0	3.10209	1.78425	1.90666
RNA.08b8df82af83	32.1489	low+Obs	0	0.465058	0.993234	6.46195	0.858722	0.51103	5.26694	5.19891	0.0269229	816.388	4.17247	0.37772	6.95309	9.30962	89.0061	2.06757	3.40192	7.8374	3.09681	1.23761	10.4354	0.486001	9.26014	1.35613	57.4554	13.2319	3.11552	40.8798	34.9609	3.4767	5.70986	9.59392	9.6338	2.27458	0	29.0661	0.38007	2.25635	0.553862	0.237099	0.0304417	7.38808	31.8908	0.223753	33.6075	7.4149	8.99708
RNA.08e27141475c	25.1209	low+IO	0.092703	0.67392	1.15022	19.6776	1.78342	1.04485	2.09233	4.78995	0.0463807	414.518	5.76326	1.31226	15.2593	13.8878	60.8176	4.84765	5.60862	10.2287	3.91229	5.60908	9.06901	18.6382	17.9866	1.34623	83.5063	0	4.04538	28.5968	30.1805	3.38117	4.93892	27.3623	8.98413	4.01808	0.0984855	27.0097	0.996864	1.20484	0.236152	0.31688	0.0576868	1.9194	6.34005	1.06003	12.1818	2.54839	2.73086
RNA.09c9eb4d5478	29.0249	low+IO	0.047611	0.428525	1.13032	6.71432	0.62711	0.176225	3.16085	1.78306	0.00663571	155.931	3.89614	0.45514	2.43218	5.22702	55.5195	2.13402	2.15392	5.84267	3.3584	1.42603	4.41351	1.17848	12.9156	1.07588	51.4986	8.02658	1.35298	26.088	39.0884	2.47327	3.32007	8.35281	5.94437	1.67235	0.017613	20.3294	0.421542	1.3416	0.385415	0.146944	0.165066	4.95375	39.4995	0.202211	41.5318	7.14425	12.7137
RNA.0b94a132b026	25.6863	low+IO	0	1.07018	1.46703	14.7597	2.09526	0.279646	2.57866	4.65971	0	306.965	5.9397	0.430382	7.67033	10.0177	121.935	4.9643	9.72729	16.4182	5.43399	2.42077	7.83501	12.5007	27.4331	1.77227	62.8368	0	4.32778	56.3653	48.439	5.84197	4.68105	21.434	9.7827	5.31518	0.281282	33.578	1.32674	2.09583	0.214568	0.249707	0.0693718	1.35776	5.02878	0.254949	15.1231	3.2553	4.57099
RNA.0c50c05996ec	49.4451	high+IO	1.15195	0.839318	1.97829	22.7039	0.726612	3.2023	2.92209	4.81307	0.0556868	753.99	6.34577	0.716162	27.6853	4.31654	176.615	3.54275	12.0452	8.45228	7.79321	1.85589	7.48068	24.3346	6.06526	0.883253	92.9522	13.3093	4.54813	103.619	43.3338	8.56694	7.05527	26.7007	11.5283	7.13677	0.107497	25.8859	2.98729	1.99402	0.504062	0.322816	0.314825	0	2.94474	0.925612	5.98737	3.44978	2.80349
RNA.0e62fe56182c	23.3063	low+IO	0.0365407	1.13339	1.44669	26.6453	1.63401	0.754134	3.16984	5.21604	0.0190131	910.07	10.0306	0.427909	15.8602	12.3053	74.7375	3.574	13.3322	5.78922	4.97175	1.74255	8.74626	4.28002	15.4361	3.10113	60.2573	1.58407	3.41563	78.8875	47.7994	6.37999	4.27564	13.5911	9.29291	5.9148	0	33.4938	0.692828	2.62173	0.387229	0.180066	0.0886797	1.73566	5.11509	0.434543	13.4264	3.67754	5.58226
RNA.0fd99c408cad	61.6027	high+IO	0.159025	1.99985	2.84111	17.6575	0.473995	14.2714	9.5239	4.52891	0.0820318	980.867	4.49406	3.66947	30.2301	12.7316	127.41	2.2092	5.6772	12.9873	10.6801	2.82543	6.6802	31.4067	14.731	1.48779	53.7964	15.0556	2.94923	65.0642	59.354	7.59947	2.42987	27.3831	13.8994	6.03924	0.215368	32.2625	0.798041	1.67848	0.500401	0.143036	0.221801	0.347292	1.03732	0	3.06645	1.78101	0.976209
RNA.12fb77f86069	34.4199	low+Obs	0.218126	1.44098	3.52848	13.6181	2.47801	2.08568	2.31888	2.99158	0.141871	1388.04	7.20546	1.34668	20.1379	6.32572	71.6174	2.45568	8.02186	13.2892	4.88655	4.73981	5.50807	24.5151	11.4381	1.91805	96.1072	2.50157	3.2882	27.1195	35.2737	3.50905	2.60547	25.7847	6.71546	2.97956	0.6164	21.7214	0.658059	2.30797	0.405128	0.105447	0.084026	0.986747	4.02797	0.154402	10.6747	4.49088	2.90267
RNA.13900c6494f6	43.5207	high+Obs	0.0227266	1.06472	3.59169	21.9323	3.1955	5.75634	7.67611	7.19203	1.15543	1054.2	11.4448	0.697029	35.6546	61.7218	310.446	2.8511	10.3376	9.07061	38.7978	2.66793	7.30401	29.2351	11.0608	2.16216	70.071	15.6905	4.08128	56.4189	60.5057	5.68373	5.17101	27.931	16.7713	12.9609	0.0392343	42.9075	2.47971	1.42877	0.406972	0.131917	0.183848	0.599721	1.57634	0	6.48352	3.0912	2.40712
RNA.13f86c5b029d	26.2486	low+IO	0.0517784	1.59975	3.10027	15.2224	1.35015	1.55839	5.02484	6.05678	0.0315723	697.333	6.24497	2.21967	24.6362	8.35306	70.6504	1.82573	6.8234	12.1031	4.47414	3.71622	16.6013	43.3094	6.74242	1.45112	54.7363	4.05282	5.57014	46.2495	59.7731	5.84661	2.36748	41.7646	8.73971	5.1057	0	26.6288	0.826041	3.15348	0.74304	0.196884	0.0523582	1.74211	8.81527	0	9.98844	3.44438	3.1016
RNA.18a37569b601	50.5661	high+IO	0.00672339	0.773884	7.09834	11.9397	1.37153	0.576659	6.27354	2.92529	0.0174918	397.906	5.5101	0.112477	3.48199	7.0604	198.308	0.99037	7.64315	22.5163	4.18663	0.810775	24.6332	3.8215	15.111	0.883182	39.0004	16.0306	3.79248	84.213	88.3407	4.88031	3.13337	12.1165	16.5955	2.10085	49.3936	39.3115	0.274711	3.58227	1.02915	0.260389	0.0543894	0.958071	9.53881	0	7.73496	6.30411	2.53997
RNA.1b0c3f0a6c07	52.7537	high+IO	0	1.37133	0.71846	16.1324	0.287993	0.101777	8.43825	3.23096	0.0143405	146.418	6.48695	0.676233	16.7377	9.27818	115.405	1.48316	4.67643	12.1353	7.51999	2.85019	11.6527	3.70277	25.3801	0.396785	48.5617	1.77004	2.07113	69.3933	118.045	5.88825	2.66078	26.7094	11.8134	4.36708	0.0380637	47.1921	0.258117	1.64316	0.270431	0.19914	0	1.04729	3.05862	0	4.61606	2.53145	1.12581
RNA.1bfc0129dfe0	57.925	high+Obs	0.383519	0.448925	3.95566	16.9431	0.741677	0.139382	3.98042	2.79041	0.0422787	393.584	15.9404	0.217491	12.726	6.30864	72.6771	5.60623	6.57877	13.9202	5.2246	1.30052	8.1973	12.1398	9.91748	2.38282	33.8519	10.1759	3.67563	51.6772	64.7424	7.64416	3.36948	45.0884	12.1871	4.32867	0.796756	30.4503	0.589387	2.15059	0.444884	0.13292	0.0262925	1.44089	3.56597	0	6.03763	2.96511	1.93092
RNA.1c97710783b5	38.0965	low+Obs	0.120586	0.949674	0.755173	9.03455	0.738314	0.191903	3.22775	2.14142	0.0171566	175.14	3.94319	0.819534	16.7636	8.47768	47.4615	4.27413	3.41006	11.4366	5.43731	2.95374	6.40146	7.81095	13.7859	0.932993	39.0511	5.62684	2.95676	30.1311	42.6416	2.87983	1.88028	21.2789	9.86793	3.86059	0.0845713	23.1446	0.29583	3.24562	0.460346	0.156289	0.0914524	0.477314	2.13852	0.224065	3.28936	1.5747	2.38696
RNA.1d27c3869c9d	50.3098	high+Obs	0.026391	0.575562	11.3999	11.3845	0.783209	0.727985	2.12825	2.93033	0.00858247	917.486	4.02261	2.31788	17.0345	3.38026	59.9375	3.46469	3.7457	9.87817	8.70545	8.39925	6.84595	34.8011	18.2922	1.54504	82.4117	10.964	2.57626	45.731	47.0575	4.12664	3.1697	33.356	7.89583	1.18288	0.412891	28.2682	0.684545	2.04283	0.24277	0.0843799	0.213492	1.35802	7.61325	0.392303	11.4149	15.3071	2.50616
RNA.1d99cdd9368e	68.3481	high+IO	0.031123	0.520385	13.2956	10.9485	0.706631	0.94263	4.10085	0.82898	0.43623	768.224	1.90197	0	1.9159	2.32776	65.1572	1.14154	2.00701	4.98764	1.73312	0.00426492	7.75434	1.51031	12.2284	1.97673	7.41351	0	0.997446	28.2133	34.4672	3.07836	3.14871	7.47986	3.2588	2.12036	0	10.7672	0.331488	0.469594	0.284009	0.0404785	0	0	1.70736	0	0.341714	1.86231	0.360783
RNA.1f75b1071fca	37.1376	low+IO	0.0150949	1.52715	1.5863	35.0298	0.548007	1.14296	3.39744	3.57903	0.0441804	1119.05	6.34598	0.883842	30.0316	6.44607	82.9218	3.26857	6.14386	5.68827	5.8799	2.36846	5.4866	58.9486	8.35772	9.77416	74.2261	0.363543	5.19565	42.7066	57.4575	5.47322	6.15391	39.6382	11.4194	7.07502	0.0488612	40.6988	1.06028	1.65183	0.172183	0.145607	0.0915837	1.434	3.85486	0.224387	7.85434	2.37324	3.20281
RNA.2198f550d746	49.336	high+IO	0.185706	1.02752	11.6488	26.5831	1.21283	2.41406	2.85417	3.54171	0.0825363	2244.71	3.976	2.53715	29.7275	5.13601	61.0925	2.69902	7.29951	12.8046	6.4187	11.299	6.2715	33.8031	17.6192	1.00046	120.932	1.49084	4.80574	37.473	30.889	3.67318	3.17002	37.4564	9.30544	5.07342	0.0133582	24.5633	1.23763	1.89232	0.414548	0.186066	0.0250381	0.294031	2.22486	0	5.12903	1.55589	1.37749
RNA.2244407410ee	36.9272	low+IO	0.0995981	1.8194	5.46733	19.2273	2.41054	2.73112	5.83631	4.85399	0.0323898	888.304	5.83888	0.256338	24.8458	8.3815	122.019	2.22887	10.619	16.2204	8.7218	3.93703	8.53587	21.0875	10.7463	2.04968	87.1368	0	4.06757	87.9817	90.1174	8.33643	2.75773	32.3588	19.21	6.5539	4.75818	30.0269	0.858215	2.71835	0.60892	0.207591	0.0309887	1.69825	11.7392	0.227774	13.835	5.42437	2.96569
RNA.22a37239ecb0	47.6351	high+IO	0.215247	1.79577	3.9829	32.4982	2.67211	1.67857	3.18303	4.41323	0.0639993	1290.33	6.48762	0.771624	37.6132	13.286	101.214	6.09667	12.7382	47.1597	9.68347	7.02009	9.8072	31.2239	17.2019	0.712684	127.079	4.29529	7.72806	49.127	45.5196	4.11669	2.106	26.4063	9.99327	4.50485	1.91105	31.6583	0.687489	4.63959	0.588357	0.290614	0.0995004	0.973724	2.55939	0.365675	7.01648	2.25185	2.50791
RNA.22eb88984cab	25.545	low+IO	0.0235702	0.951931	0.595235	20.6778	0.362198	0.193034	2.70619	3.23045	0.0127752	182.837	6.71185	0.85434	14.0028	3.86784	49.611	3.02059	7.72117	10.7126	5.8191	8.09634	4.92985	5.29451	15.5314	1.4211	88.2809	6.05504	4.09892	25.935	24.3931	3.94989	4.6408	32.9072	5.77751	3.90381	0	26.605	0.798939	0.756341	0.150329	0.177687	0.0635576	3.8563	20.0641	0.467162	19.9958	4.14457	4.71646
RNA.22f27d582cd6	26.4755	low+IO	0.26835	0.640984	0.805726	11.5408	1.16641	1.12341	5.43548	3.83406	0.157084	678.622	7.31632	0.0641328	14.6249	9.57954	77.858	2.44512	5.89715	10.1589	6.51998	3.39364	6.04296	13.1032	9.81097	1.7032	63.5577	0.184654	2.92323	65.064	74.2218	4.02032	3.43417	20.4645	12.6184	2.67066	1.06552	28.0426	0.665264	2.07569	0.332901	0.151794	0.124048	1.33535	16.3892	1.13973	15.4402	5.20639	3.64245
RNA.242bad8cb886	36.9526	low+Obs	0.0329303	0.284991	4.40333	8.45385	1.08436	0.386674	2.32338	2.53038	0.0550753	760.488	6.5435	0.629598	17.1257	4.82803	62.9998	2.04769	4.97332	8.53969	4.09079	1.66965	9.08585	17.0419	7.13876	1.45431	57.6511	6.1181	2.28966	25.5813	21.3494	2.20104	1.90904	17.5934	6.15645	3.32547	0.268005	16.9626	0.661952	1.83181	0.31158	0.145143	0.0380561	0.670359	5.25042	0.13986	9.34208	2.26995	2.17647
RNA.257f8e6132f5	40.7987	high+IO	0.0072894	0.309118	1.38954	7.03271	1.70543	0.315859	5.63264	3.05609	0.00711164	117.688	7.61733	0.426811	6.56843	13.987	199.648	4.22519	7.09622	28.99	11.9976	1.27859	8.46725	3.92417	6.12871	0.66175	35.109	11.0601	3.44715	63.2765	107.525	4.9557	0.75965	12.5701	14.7006	2.87514	1.20808	25.8292	0.475202	3.5115	0.418423	0.0869052	0.235873	0.461656	1.5168	0.650144	4.71254	1.12343	1.36558
RNA.25be97f12459	32.8499	low+IO	0.00605513	0.704301	2.01255	7.96274	0.418716	0.15418	2.08564	2.44272	0.0196916	224.123	8.22923	1.11427	5.07143	5.15512	72.5484	2.22092	7.39837	1.38624	2.50814	1.23634	7.77489	12.1329	4.19695	0.693371	21.3602	11.9581	1.98798	41.5063	68.7449	2.5945	2.83582	11.1423	9.34277	0.620339	0.0653334	16.871	0.211269	3.58309	1.30563	0.156193	0.171442	0.287615	1.71814	0.18002	3.62967	0.811075	3.60361
RNA.2677cad9f5e9	36.2946	low+IO	0.0151412	0.421941	0.185019	17.3121	1.12555	0.12513	4.05632	2.40557	0.00246199	99.8635	7.90581	0.506601	6.29043	8.71679	224.52	2.10209	4.26727	9.49418	4.195	3.76588	7.83223	4.56926	32.2293	0.343639	90.7309	6.38151	2.62148	71.8172	82.5358	4.12014	3.25996	17.9872	20.8348	7.21305	12.6416	38.2652	0.41012	1.52006	0.328709	0.181609	0.0306215	0.239733	1.14568	0.450149	3.34549	1.10021	2.07646
RNA.282d5d0b8e04	29.5394	low+IO	0.147798	0.684696	1.97601	4.92249	3.23644	0.143699	3.89771	8.30168	0.0226187	57.0908	2.0155	0.290889	2.11934	13.7206	75.1344	2.30517	3.75333	49.0549	6.74928	2.06109	15.248	4.10779	11.8381	0.400612	57.0949	2.72201	6.42531	67.8918	63.4262	4.01317	6.78435	6.24478	7.01557	1.33604	0	28.3881	1.11957	1.28787	0.722983	0.321633	0.070331	5.36849	11.6768	0.516948	10.9151	6.55565	5.2281
RNA.28747beacf72	51.6029	high+Obs	0.928021	1.14885	2.44056	17.3097	0.453398	1.23467	4.46715	3.74975	0.049206	467.244	13.2013	0.253126	18.8296	7.76842	138.739	3.62551	21.5304	14.2442	6.77933	3.96717	9.89548	14.7625	7.32262	1.2418	55.5221	9.96046	10.6459	73.7494	92.1794	7.58575	1.44857	39.0353	17.9075	2.58354	0.0827172	31.7825	2.55396	4.20132	0.809143	0.422006	0.204003	1.75683	4.7704	0.299893	10.9101	3.19271	5.83618
RNA.28b706678a74	52.9671	high+Obs	1.06621	1.96197	5.48829	20.7079	2.28867	4.81947	6.16936	4.29088	0.0195039	1412.46	8.72575	3.17719	29.992	11.0291	100.934	3.15582	11.8787	23.5859	6.28827	6.97662	9.23973	47.3092	12.408	1.10221	142.361	4.8147	5.3514	56.1719	52.439	4.53271	2.26253	37.3664	13.3348	5.25677	2.0046	29.11	1.33997	1.95069	0.451169	0.161301	0.134769	0.527545	2.77325	0	7.84819	2.44691	2.33813
RNA.292bb27740be	34.2284	low+IO	0.256737	0.628612	1.4771	6.05889	1.26987	0.0884054	3.04128	1.59582	0.020873	44.1019	3.07147	0.178959	1.81625	4.2669	54.6686	1.31969	1.69985	5.14727	3.46266	1.62716	5.5499	0.406947	10.0909	1.09804	45.2447	3.8645	1.261	23.6205	38.3907	2.49133	2.91298	5.37713	7.1633	1.94528	0	19.8728	0.213631	1.14119	0.326704	0.136424	0.0865373	10.9246	70.9267	0.318034	51.0256	7.88923	15.8993
RNA.2a0891086146	41.3938	high+IO	0	2.1937	0.619221	8.23725	0.237262	0.514051	2.08753	2.19771	0.0102998	302.54	5.33271	0.441535	3.66502	4.22815	48.4827	1.01082	3.31707	2.42763	3.05529	1.43223	3.59491	6.73296	8.46486	1.13448	23.1777	11.4416	1.89832	20.4729	41.9669	2.90038	1.50727	9.16314	6.28281	2.51465	0.0729023	16.4124	0.325942	0.908455	0.256385	0.101454	0.0640526	3.67739	18.3731	0.313867	9.40618	5.44628	2.28372
RNA.2a3e2fe97ecd	54.6148	high+Obs	0.634699	1.90092	6.36145	27.8434	2.4986	3.83561	2.85927	3.40712	0.266706	1010.6	7.29555	1.84921	21.4632	18.3843	160.687	4.20192	16.05	17.728	7.57076	7.96462	10.1064	36.2985	26.3235	1.98392	125.915	3.09155	6.64641	73.5174	81.3948	4.63947	2.72602	39.6399	10.4512	5.84486	2.26223	23.2132	0.937996	2.82454	0.755735	0.190656	0.144226	1.24205	2.56316	0	5.61713	2.23137	2.79008
RNA.2ad5159faad4	38.3586	low+Obs	0.0240363	0.203858	0.616796	8.76166	0.567892	0.198641	4.00813	3.94504	0.152426	162.437	6.99935	1.30685	25.2155	3.21208	73.0986	3.04048	3.65952	3.68881	4.63195	2.04215	7.43985	6.86554	12.5443	5.30227	32.6389	7.67023	3.66348	37.5547	35.2848	3.84224	3.92015	13.6036	6.507	2.55482	0.057056	64.3397	0.31863	2.12028	0.331663	0.298287	0.0729163	0.856281	5.00154	0	7.08937	3.64849	2.18304
RNA.2d1f282274bd	24.9577	low+IO	0.0381243	1.395	0.614938	20.2081	2.53966	0.367863	2.94593	4.24671	0.0322354	1839.29	5.92457	1.2118	13.3509	9.22939	97.3247	2.63381	10.7318	14.9381	6.7141	3.9705	7.09487	19.1296	8.3809	2.20509	139.794	2.02	7.23968	55.2213	46.1472	5.35656	2.35364	23.3543	11.9037	12.2251	0.00987247	26.3703	1.30919	1.86351	0.66213	0.141591	0.215887	0.482903	1.87508	0.453376	6.90534	1.85734	3.51188
RNA.2d596d55324e	42.3607	high+IO	0.00799974	2.67515	2.09192	10.8037	1.50283	0.203695	8.32466	3.10566	0.0286171	42.2624	8.15546	1.27138	3.18692	9.64849	186.885	2.32141	15.0414	6.85572	8.0317	0.701593	9.45153	0.557501	4.79018	0.960063	24.2186	0.192664	1.84181	104.587	132.735	13.0025	2.71612	11.1814	22.5312	5.32715	0.110484	31.0234	0.380115	6.5915	0.529843	0.23699	0.161786	1.01329	3.63188	0.237833	6.09374	1.94865	5.60546
RNA.2da141badc85	31.1659	low+Obs	0.0636297	1.64468	3.36928	10.3786	1.63779	0.104222	5.77231	7.47765	0.00229918	331.499	3.28301	0.23655	5.74704	29.146	137.712	3.80119	5.31344	21.1274	5.29457	2.25737	7.88775	1.93466	19.8334	0.564032	39.8557	16.1758	4.73022	54.9063	71.2487	6.6182	8.09723	10.0004	13.1032	4.2372	0	22.9022	0.796832	0.944508	0.343392	0.144568	0.400351	1.45522	7.89067	0	10.419	3.49553	4.26611
RNA.2e74bf050c9c	45.0761	high+Obs	0.00893766	0.741785	1.05938	7.00635	1.58117	0.00399258	1.81616	2.50916	0.00290657	116.094	7.43885	0.0373801	2.41186	11.7599	118.61	1.09273	7.37633	18.0442	1.27491	0.453164	7.05801	0.831439	3.8489	1.83637	27.2924	1.29152	1.87872	40.8595	42.0794	2.44609	1.95226	10.0406	9.42526	2.44937	1.96535	15.0773	0.405191	2.89551	0.486726	0.126576	0.036151	0.353778	1.52164	0.398576	4.45854	3.52222	2.00738
RNA.2fce749601ba	42.8829	high+IO	0.0441365	1.59538	2.84046	15.7388	2.48404	0.680216	5.69757	4.48697	0.071767	391.041	8.511	1.41521	9.22411	5.28267	134.029	2.01002	5.94826	15.5889	7.66798	4.78817	9.13012	9.24642	18.0113	0.91823	37.8931	0	2.49639	66.0526	75.548	7.19123	2.42705	29.3794	12.1064	2.59999	0.371454	39.4657	0.656848	1.24287	0.476385	0.0908893	0.0297538	0.46588	3.20051	0.437394	3.87274	2.36252	1.80444
RNA.2fe89e219581	38.9677	low+Obs	0.0534217	0.359591	0.275622	8.40428	0.143661	0.0556832	2.60703	0.782835	0.00579099	43.5207	3.21921	0.595802	1.72846	5.58069	66.3591	0.725709	1.3201	1.05826	2.42612	0.333494	3.81534	0.648955	2.70222	0.25106	10.4396	0	2.12097	34.9416	30.5785	1.37618	1.14685	9.08286	11.1749	0.851351	0.786476	17.9124	0.126714	1.46002	0.174729	0.153971	0.21608	0.187963	1.12284	0	1.42081	0.279354	2.80762
RNA.315bbc10c524	43.8628	high+Obs	0.0369075	0.183342	0.775708	2.47646	2.33524	0.178061	2.83845	2.01144	0.00600124	59.3143	0.905324	0.216102	3.17518	8.19124	94.466	1.70436	3.38898	3.23772	2.40958	1.03175	5.06094	3.98554	2.24027	0.192911	11.4191	2.04441	0.849734	31.1051	24.8871	5.51886	4.30625	4.2509	10.5583	1.90947	0	11.7781	0.105052	0.38285	0.0651861	0.176006	0.0298566	0.642798	3.70028	0	3.22669	1.60145	1.84887
RNA.324213b80a08	56.3625	high+Obs	0.14837	0.274381	0.782458	24.596	0.485994	1.14767	8.90883	2.44597	0.010158	1705.57	32.3531	1.17574	5.40706	5.71784	68.6151	2.60537	5.01985	4.58803	4.77691	1.65864	9.69218	7.02972	20.0489	1.75081	41.4543	0	5.75681	83.0613	90.849	5.05844	2.61227	32.6001	10.6971	1.20002	0.839196	39.4528	0.439164	2.8965	0.195389	0.481295	0.0947566	0.37092	1.92035	0	1.79464	0.892529	3.87954
RNA.36c5201a72b2	38.5235	low+Obs	0.0172452	0.146261	2.45849	3.42665	0.834759	0.0975797	1.83332	2.12572	0.0037388	54.9188	2.02542	1.53866	4.4492	15.8431	98.731	4.51741	2.39608	7.73304	11.8423	0.385986	5.48958	2.25294	5.54035	0.476388	26.1216	0.830658	1.09319	34.4638	49.6981	2.88794	2.42977	3.31603	12.2848	2.23787	0.620237	19.627	0.101603	1.53591	0.283432	0.0913773	0	1.18319	2.71851	0	4.25334	1.63511	2.29657
RNA.36f26895003b	57.2777	high+Obs	0.00705949	0.709929	0.276044	28.3624	0.170859	0.324818	3.94971	2.6813	0.0252535	119.03	3.46833	0.295249	25.3714	4.33942	53.874	2.5841	2.77061	4.99154	4.76386	7.18772	5.07785	3.65596	15.461	2.65333	35.6106	1.53017	3.53347	41.5999	45.2756	4.83385	2.41748	36.3119	9.13293	2.27819	0	36.8682	0.384052	0.729522	0.342883	0.160677	0.285542	1.22951	6.14293	0	7.19729	1.78168	1.94358
RNA.3af1a802317a	50.1767	high+Obs	0.534124	0.391301	19.7472	11.8106	1.81096	0.33848	3.72386	3.50729	3.60325	681.674	35.2247	9.40303	3.38733	4.77633	177.133	3.71889	8.21049	16.1816	7.07037	1.18301	9.91371	3.99471	6.80108	2.50946	94.0251	0	4.81311	74.5002	63.183	4.36312	5.06789	8.86661	10.9368	2.06791	0.659402	31.9624	0.660074	2.55749	0.836418	0.268358	0.100485	0.688349	3.17214	1.10788	6.42092	2.73666	2.35273
RNA.3bf11e0f3364	43.9538	high+IO	0.023529	4.63731	4.27438	28.2396	2.43153	1.33136	3.11597	7.09612	0.0637646	1231.03	10.053	1.31208	38.5427	43.7165	132.082	1.9871	8.43653	13.7129	8.92856	4.24531	6.38562	31.5712	9.29617	2.91816	97.7288	0	5.95166	72.8516	83.9735	5.09691	2.56646	33.7309	16.7255	7.4726	0.0406196	53.5003	1.45106	4.14799	0.363624	0.174543	0.19034	0.496718	3.11564	0.233173	7.67519	1.57381	2.26482
RNA.3cf3f0809f64	49.3899	high+Obs	0	0.125375	0.636307	3.53656	1.29647	0.06561	3.431	4.25882	0.0390793	142.23	1.89081	0.111685	3.61576	6.96906	70.0749	1.43575	3.90533	21.8775	2.72869	0.64039	3.38185	4.87873	3.02554	0.719702	19.1878	0	1.4771	30.8013	46.2037	4.38856	1.56886	7.40189	8.74543	2.34252	0.113812	14.4466	0.58846	1.30241	0.390583	0.0576441	0	1.16272	2.27318	0	3.74462	2.38234	1.33704
RNA.3fd2d323b492	43.3604	high+Obs	0	1.00752	1.93262	10.6998	0.394624	0.123822	4.05608	3.01211	0.0397683	97.409	6.89515	1.56842	11.1971	6.00029	112.614	3.1463	5.18368	7.72987	4.2938	5.11663	5.41487	5.79613	11.4685	0.493402	42.3572	8.44274	3.15331	45.5056	55.295	3.80867	2.37546	22.0561	11.3056	3.25732	0.0175927	31.9545	0.53521	1.68494	0.365972	0.137251	0.0989252	2.32343	5.86027	0	7.19413	4.50718	1.56102
RNA.408c67d04733	34.4611	low+Obs	0.103124	1.58586	3.39267	24.632	0.932531	0.846927	5.14662	3.50527	0.0567542	698.27	11.7482	1.52613	26.2973	8.71692	96.4909	2.05071	6.86179	11.6196	9.11765	3.33723	10.7927	21.261	23.1319	13.1154	59.3747	17.5765	4.80333	55.9922	34.4336	3.24964	3.49522	38.4353	10.5413	4.22598	0.369755	43.5653	0.631853	1.96679	0.414482	0.31754	0.0641718	0.753593	4.50178	0.471677	6.50786	1.61641	3.17743
RNA.41dd325a3eec	44.9759	high+IO	0.282415	1.0693	5.13334	8.04845	1.11208	0.0946191	3.09884	2.69305	0.0114803	1562.29	5.63945	0.738217	8.11999	5.18438	64.9535	3.9477	7.48213	11.6341	4.89035	3.41855	24.9422	11.1235	7.16682	1.742	129.753	0	3.92296	50.9475	28.3663	2.29538	2.55807	14.3771	9.02074	1.62748	0.0914157	19.4925	0.445686	7.27071	0.294432	0.13774	0.118991	1.58366	4.56326	0.524764	8.81117	4.66777	1.69902
RNA.43b4a221b6b0	38.0788	low+Obs	0.0586535	0.923849	3.89076	24.2869	0.675988	1.57582	3.25259	4.81573	0.0435986	1569.18	7.95408	3.995	45.1589	4.26566	60.4429	2.83262	5.36745	10.3044	6.52777	6.21187	6.37325	40.9023	21.7188	2.2071	101.586	0	5.40546	59.2331	47.1372	5.89808	2.97589	69.0846	11.2927	7.51121	0.0180816	33.533	1.0944	1.92602	0.579632	0.165283	0.0338916	2.78601	9.19323	0.249111	12.4511	4.65412	2.85324
RNA.440e84e55ede	51.6049	high+Obs	0.226257	1.08088	20.6488	13.5213	1.0505	0.2599	9.40136	3.73625	0.262785	1100.25	6.9707	3.62289	4.91148	7.34518	180.495	1.85685	7.34737	23.509	7.1819	2.08176	12.8316	4.4183	7.63571	1.05813	64.449	1.55689	3.9054	82.7327	86.1181	5.70433	2.39696	11.2416	19.099	5.86115	2.94625	33.108	0.523814	2.21747	0.466218	0.221402	0.052295	1.22824	3.42402	0.19219	7.27839	3.85479	2.58935
RNA.44dca9f32c88	41.8843	high+IO	0.0174975	0.706674	1.91005	9.0034	4.08699	0.0130273	4.63443	4.5663	0.0189676	224.474	11.4331	0.0487867	2.07459	9.3626	152.847	1.37892	7.85255	39.6446	4.87984	0.431597	12.8983	1.68553	10.5013	1.16528	63.9127	6.32111	3.3947	52.1754	66.7034	4.18891	4.54287	7.96801	13.9031	7.17039	14.0664	21.881	0.271781	2.51404	0.150229	0.159722	0.0235913	0.184694	1.43431	0.173401	6.17706	6.79602	2.20945
RNA.45216ecc9e15	37.5701	low+IO	0.0466216	1.11845	2.14205	32.8307	2.09554	3.82792	4.48617	4.4789	0.188003	2145.19	9.47277	1.4039	40.3831	7.9283	76.4471	3.39253	9.89323	9.8044	7.90362	6.54209	9.93196	46.6254	12.2757	2.5106	173.679	5.61413	9.10231	61.3019	41.4188	5.58495	3.85577	47.839	12.2268	8.74066	0.160972	40.1508	1.21358	2.56463	0.459749	0.204815	0.113145	1.47633	8.2901	0.554426	22.0076	7.36849	3.05931
RNA.458bcbd7f4c4	51.3552	high+Obs	0.551028	1.63027	6.3575	24.4056	2.05289	0.581034	2.88421	4.95832	0.637608	997.719	8.28995	1.07189	6.82498	17.5828	141.887	2.28402	8.03533	13.3705	4.04254	2.73942	8.10942	11.9947	11.5099	1.31537	70.8446	8.64149	3.48142	39.7	46.3066	4.50791	5.0934	12.7234	9.41916	5.90777	0.00553067	26.5413	0.645667	3.01356	0.7733	0.181481	0.103665	1.01448	5.0906	0	9.00113	4.05597	3.04393
RNA.4a958eb741dd	30.7073	low+Obs	0.0601829	1.64066	2.1621	21.8794	3.07271	10.5629	4.47494	5.89066	0.0391435	1451	12.6207	1.20818	33.3203	18.2232	56.5851	3.515	13.2162	44.0654	7.69324	4.51942	6.84338	42.2838	12.1687	1.5418	126.18	2.31909	5.44545	49.2279	43.0802	3.55649	4.73398	43.6473	17.4047	9.98835	0.4052	27.4792	0.816448	1.60802	0.518189	0.181334	0.121714	0.476442	5.00922	1.25247	12.1443	2.44332	2.97747
RNA.4b167b2c872c	41.2885	high+Obs	0.210781	1.14923	3.16232	18.2329	0.910977	1.05144	2.18744	3.12661	0.0285612	612.037	12.0293	1.7631	18.2936	4.29983	86.7517	2.26826	8.79146	17.734	3.82258	4.92636	7.97494	20.7125	11.5024	1.96507	94.7807	1.2691	4.21392	55.9373	38.3961	3.89685	2.62861	35.1452	7.85666	3.02919	2.0519	20.6912	0.682749	2.10044	0.551528	0.128609	0.142094	0.463517	2.32591	0	7.93779	1.70178	2.58158
RNA.4cec5952e197	35.2628	low+Obs	0.0142059	1.25648	1.37136	25.575	0.352008	1.46275	5.08728	3.5129	0.00692974	442.113	15.9831	2.1983	23.4256	8.9631	51.8084	3.63583	9.01349	7.31037	4.75422	6.76478	6.06572	13.1926	13.9831	1.91005	57.1186	5.30306	3.28049	30.4536	38.5096	2.66954	6.21193	39.0746	13.6682	10.0785	0.174738	32.3541	0.531527	1.0466	0.277041	0.166285	0.14365	0.562311	2.28419	0	5.46875	2.34735	3.10976
RNA.4d1a054784f3	56.453	high+IO	0.348888	0.32177	0.687212	5.19517	1.42235	0.507105	2.16372	1.67483	0.130394	372.37	5.47847	0.130671	3.85753	12.4905	90.5797	2.53508	14.4151	8.98851	4.37103	1.39861	7.10065	7.70737	3.71607	0.789675	28.9246	12.1649	4.56059	36.7315	57.1857	3.26241	2.07516	4.91772	7.0417	0.666849	0.498927	11.1696	0.246234	3.40262	0.256753	0.249833	0.0421248	0.247343	2.95514	0	3.28834	0.756756	2.80799
RNA.4dede82cb98a	24.9576	low+Obs	0	0.803709	2.66812	17.9844	1.13083	0.379663	3.2741	3.11582	0.0426947	841.186	3.19883	1.79173	29.2901	5.96506	66.4369	2.29519	5.96453	11.7872	6.89947	3.07735	6.36603	50.1643	7.82161	1.09775	74.0032	0	5.90528	43.1732	34.2812	4.0014	1.88087	59.6219	6.65947	8.07002	0.0208754	23.5848	0.854911	1.1023	0.711903	0.179237	0.139743	0.437614	3.00633	0.616285	5.26818	4.27398	1.98103
RNA.4f35a5e1f470	37.161	low+IO	0.23657	1.15548	1.01177	13.4141	0.528259	1.77673	2.43861	3.73751	0.0240418	437.343	9.30823	0.556543	8.32352	1.87378	51.5602	1.7587	4.72401	5.36204	3.52866	2.79608	4.14095	14.5817	11.0669	1.19737	50.5329	11.5731	2.30461	33.3384	38.9821	4.21927	2.90297	20.4926	6.4996	2.4615	0.0733855	21.4686	0.629583	0.743636	0.152334	0.15117	0.0897073	11.1199	23.7741	0	18.8252	8.62556	4.78996
RNA.51358fee26be	23.3989	low+Obs	0	0.446626	1.38596	22.0077	1.19282	1.65935	2.01537	3.38219	0.149847	1333.86	7.85003	1.12662	18.5648	3.65107	73.889	3.7487	8.00586	16.2721	9.54792	3.23482	5.25086	24.7283	9.79783	2.89108	113.882	0	4.79509	48.1687	45.0466	3.32165	2.19852	39.8192	7.94384	7.80712	0.012238	24.9119	0.807099	1.61274	0.22954	0.143418	0.057346	0.673434	5.9003	0.632258	9.31565	1.8111	2.33319
RNA.518c2b8fe3cc	23.8827	low+IO	0.0757445	0.624056	0.654065	9.6826	1.23961	0.263922	2.43871	2.87608	0.142868	259.706	12.2111	0.168953	6.32716	3.30909	45.9977	2.36163	8.08785	10.6397	2.65957	2.42882	2.78209	6.60555	7.5592	2.93978	89.5955	0	3.21341	26.3375	26.0898	2.43654	2.7238	12.0681	5.30704	3.12983	0.0261525	21.5285	0.548263	1.30357	0.219251	0.0974184	0.163398	4.47729	15.0925	0.75063	30.1351	4.67205	5.21077
RNA.51db9b8210eb	48.8459	high+IO	0.0571419	0.363478	3.95674	6.9997	2.16229	0.693459	2.55138	1.961	0.00154857	338.321	2.6028	0.756786	6.15172	12.6934	89.6288	1.9675	8.62682	8.01698	4.65023	2.4731	6.87946	8.32977	6.562	0.466677	50.6915	3.66985	2.5413	55.9967	46.7295	4.63519	4.26869	10.3436	14.3227	3.04901	13.3606	11.3199	0.296218	5.10794	0.721888	0.249449	0	0.452368	1.35117	0	2.01985	0.940751	2.02564
RNA.5442ebbef218	28.3253	low+Obs	0.00797206	1.50681	4.67592	11.6428	2.55423	0.249286	3.21083	11.8926	0.0466659	853.343	6.32432	0.333416	6.43496	34.5099	112.888	1.82017	6.38341	19.9145	7.08543	2.35968	16.3365	5.5812	10.005	1.83124	42.9956	0	2.22088	60.6177	69.4842	7.66277	7.82273	11.4881	9.65467	3.96112	0.05161	29.9483	0.797857	2.17077	0.569077	0.137094	0.0644906	2.14579	12.366	0.23701	14.1949	7.43368	4.05134
RNA.55fcbeadeebb	22.3429	low+IO	0.012736	1.0956	1.60296	9.06926	1.05684	0.162146	2.95935	4.10245	0.0186381	312.104	6.6364	0.213063	7.2965	8.99785	108.133	1.55711	4.92662	7.05709	3.51114	0.794095	5.1262	3.4322	8.56641	3.12043	52.133	0	1.76814	43.4654	39.5739	4.61123	2.89872	15.9343	9.60584	1.69621	0.555169	27.9616	0.742564	2.66728	0.478003	0.133435	0	1.71403	12.287	0.567962	14.2396	5.24633	3.88207
RNA.5a06d094d32d	25.8555	low+Obs	0.0141405	1.0708	1.22681	11.8147	1.78453	0.871714	3.74958	4.40405	0.0528834	1071.1	8.44094	1.12366	24.4309	10.1127	107.09	3.05149	11.5905	8.79508	5.31418	3.27477	6.80604	7.47225	11.454	2.94427	98.9519	7.49227	4.19649	62.4571	50.2194	5.80257	3.76364	16.1602	16.4257	7.75041	0.558416	31.7979	0.605358	2.84475	0.645187	0.147129	0.0857931	3.91805	11.3684	2.94279	20.4146	10.7357	4.09066
RNA.5b311795ef19	30.0976	low+IO	0.0783182	0.942983	1.11253	12.3028	0.445672	0.415457	1.23997	1.7927	0.0175102	166.154	3.45286	0.327551	9.5458	3.18912	35.652	1.8927	3.43807	6.97164	3.04803	2.46843	4.30744	10.2024	11.2624	1.18667	52.9176	0	2.54469	15.2507	19.8483	1.51884	3.63403	19.7767	3.94671	3.88643	0.528147	16.5737	0.595507	1.4925	0.169305	0.141827	0.257385	1.08502	3.7964	0	9.93748	1.95939	3.74905
RNA.5c3a36838179	39.3979	low+IO	0.0665398	1.66078	0.94318	32.064	0.866572	1.47135	4.22002	3.96192	0.162293	580.13	7.17504	2.89421	21.7302	6.25236	83.6048	3.78336	7.39015	19.1024	13.2699	3.35551	9.56215	19.5866	22.0777	1.06169	91.7972	0	3.65834	44.0925	54.5312	5.8089	1.50336	34.8509	19.0569	6.13521	0.0201026	36.9578	0.441415	2.14129	0.205665	0.200968	0.296054	0.105353	1.51045	0	3.86612	0.788052	3.31952
RNA.5c7b3863e7dc	44.1023	high+IO	0	0.785721	2.24521	14.5754	0.355902	0.268998	10.7773	2.17858	0.00502125	266.375	8.02366	1.67898	9.26322	5.68208	126.605	2.51888	6.73021	3.11254	9.55108	4.78182	18.266	5.42952	8.16899	0.961019	48.7685	0.743722	4.63199	65.8093	59.2766	4.48144	1.05877	25.7347	28.1442	3.91504	8.3665	34.1831	0.758468	5.55422	0.102265	0.229265	0.843112	0.488936	0.876236	0	4.06441	1.29762	2.21336
RNA.5d2180225545	31.5362	low+Obs	0	0.239744	1.34712	8.88861	1.42531	0.00947061	3.99248	3.72805	0.0436653	60.5951	8.38679	0.236446	2.39969	9.90498	147.313	1.80087	9.51441	24.0102	3.76079	0.803774	8.71706	1.35999	11.4485	2.14335	49.103	6.12709	2.58697	66.2484	71.324	4.28454	2.98266	8.70231	16.9007	8.07249	21.9843	33.4958	0.43474	1.81322	0.561668	0.184333	0.028584	0.335672	3.47572	0	7.08914	4.75856	3.56938
RNA.5d65ebbf3c38	33.2624	low+IO	0.120235	0.452368	3.29413	10.9532	0.481354	1.55761	2.71018	5.04843	0.0823176	878.224	4.34275	1.27038	11.1284	3.07762	57.6258	1.88294	3.4185	7.58987	4.2009	4.78679	5.04571	21.8198	12.0944	1.54284	51.475	0	2.7041	33.7328	42.3622	4.48751	2.9795	21.091	6.73721	1.49111	0.0273117	30.7372	0.640594	1.82011	0.465699	0.168265	0.25596	3.00583	10.6539	0.376272	12.0877	6.85643	2.65919
RNA.5ea18b9affae	48.9955	high+IO	0.0454865	1.16424	1.06996	14.3234	2.15592	0.474968	5.13959	2.7771	0.404942	453.377	6.07865	0.380477	22.2519	12.0771	128.329	1.51175	7.47294	15.1365	6.76913	1.22327	8.77995	24.1636	10.0506	1.83007	47.374	7.80536	5.11844	52.6224	62.351	4.84476	2.52539	29.5306	11.5184	3.17464	3.38399	30.8922	1.00497	1.83643	0.418429	0.20788	0.0689938	0.270073	2.25869	0.16904	4.3001	2.60828	1.48888
RNA.5ebcf6421dc4	38.7139	low+IO	0	3.2513	4.70544	23.3963	2.4355	0.716244	5.19608	4.03132	0.397065	731.959	11.3575	0.729495	19.3379	8.83971	78.0186	2.36178	11.6998	26.0278	10.7472	4.2748	5.13348	48.721	9.38233	3.45576	83.2553	4.52394	7.58373	61.7493	42.8423	4.10243	2.82446	48.562	12.3942	10.2062	2.15995	31.7635	1.7586	2.17996	0.375211	0.171596	0.0542699	0.106218	1.39595	1.19669	6.5239	1.49537	2.95794
RNA.5f026b0e6145	45.7806	high+Obs	0.214143	1.33188	1.41303	19.0241	0.822672	0.911964	5.3466	5.31848	0.0301774	590.736	16.4518	0.179122	17.5088	7.20981	100.006	2.75481	5.37269	10.9909	7.02954	5.94723	9.74441	21.8286	17.7995	1.18312	70.6464	13.0653	5.6008	47.3551	57.8937	3.54381	5.7264	28.778	11.1298	5.41152	0	36.7947	0.583311	3.0796	0.43075	0.220232	0.0577442	0	1.75537	0.424432	8.51872	1.10749	2.47499
RNA.5fa9cdfcabc3	34.9651	low+Obs	0.0593945	1.2645	3.02752	33.106	1.96557	0.871779	2.38135	5.3209	0.45805	1474.29	7.35679	0.354866	21.4321	11.3319	87.1892	3.7683	9.01029	16.8981	8.05332	4.37185	6.20705	50.712	9.25664	4.97767	157.616	1.2261	8.6658	40.083	34.9175	4.00836	3.90304	39.0789	8.161	11.6482	0.710432	27.4889	2.34695	2.04037	0.424606	0.255655	0.137279	0.268686	5.13621	0.756774	13.3606	1.86937	3.56551
RNA.600276ee4e45	33.6908	low+Obs	0.216603	1.14519	1.21913	8.56134	1.83067	0.82099	2.57183	1.5934	0.0213455	287.994	4.96975	0.988254	11.7357	7.55746	88.4093	2.78936	7.11817	3.71014	3.79912	2.53646	10.3867	12.5519	9.58348	0.837379	35.9693	6.95549	3.80517	33.7419	30.1508	3.61564	2.86743	15.6408	6.05685	1.88284	0.0141642	20.8914	0.557468	3.88921	0.705232	0.162672	0.0530977	1.14317	4.84238	0	6.86641	1.28655	3.01634
RNA.601be1a91947	45.632	high+IO	0.0208142	0.315234	1.08094	13.9259	1.17544	0.369595	2.7596	2.73835	0.0118455	188.535	5.552	1.61045	11.4606	9.52249	108.791	3.0813	4.18068	6.89467	4.93885	1.83258	6.54606	9.91423	10.8201	2.07208	45.1504	0	2.74349	42.165	54.8239	2.93896	2.89359	28.9601	10.1452	2.74544	2.41873	27.5947	0.53153	2.25315	0.287203	0.105276	0.0631418	0.164777	0.689036	0	3.89634	1.85689	3.36071
RNA.641cd4664575	42.2667	high+IO	0.219351	2.48622	4.23672	23.8303	0.888893	1.37182	2.03746	3.33709	0.00460219	1069.33	11.1063	1.65723	19.7455	6.08927	128.99	3.08517	8.31674	9.00273	5.60953	6.3608	9.7569	38.5173	14.9745	2.67165	152.077	4.08992	5.04042	47.4083	45.2027	3.22921	2.92598	33.4237	11.7649	4.89314	3.14548	21.6857	0.708163	2.17418	0.421786	0.276596	0.114481	1.23236	8.03108	0.420731	10.032	3.74362	3.87419
RNA.658b054f4be0	40.6359	high+IO	0.105279	0.800131	7.46146	29.5974	1.94136	1.76575	2.59889	3.61348	0.224098	2020.13	10.2863	2.96207	39.1719	11.8906	80.9291	4.19415	10.3426	11.8087	9.79281	7.73801	7.16252	98.0166	12.8357	3.24836	154.7	0	11.9475	47.8808	41.3038	5.76594	3.08396	77.835	11.9147	8.3834	0.0702213	36.0519	1.64111	2.37294	0.795895	0.248955	0.193559	0.454607	1.44838	0.284541	10.1101	1.50473	3.59585
RNA.66634d32422a	52.0874	high+IO	0	2.05197	1.06333	3.83708	2.67439	0.637423	3.99876	4.47333	0.0304288	196.11	2.3184	0.626129	8.83074	25.9074	146.319	1.00959	3.65219	32.1412	8.00817	3.71839	9.28639	5.67426	13.4122	0.834956	27.7325	0.225348	6.22363	34.0471	44.876	2.81525	0.835662	9.93222	7.37078	1.79736	0.00201916	22.0095	0.819391	1.49635	0.337406	0.153808	0.113539	0.296296	3.80549	0.417269	3.2766	1.45657	1.5592
RNA.66bb9d6bf279	53.1288	high+Obs	0.0772742	1.87253	2.15605	37.5214	0.215227	1.57064	7.67512	3.03074	0.0209416	563.339	23.4838	2.15456	23.754	3.81185	113.408	2.46624	4.86577	9.71954	3.26795	9.4244	7.17452	11.5239	27.5197	1.32641	74.8373	0	4.02079	48.5404	32.4384	3.69315	3.59833	46.8264	7.72323	6.20136	0.00555847	36.1915	0.747949	1.21705	0.341204	0.121441	0.052093	0.815662	0.609071	0	4.76911	1.05905	3.16587
RNA.676c5d9901c9	32.3147	low+IO	0.00637789	1.52232	1.34048	4.86704	1.13934	0.421666	4.99804	4.71702	0.0228153	287.503	3.96543	0.266743	12.5044	37.5845	110.773	3.54653	10.152	11.8878	4.02398	1.62562	8.78472	5.02379	16.3224	0.793933	21.9199	0.307208	2.58145	44.8031	66.3812	4.16924	3.96402	6.13552	12.0239	1.30681	0.346832	13.2737	0.228386	2.95461	0.530377	0.191247	0.0257972	1.61571	7.84215	0.189615	6.70246	6.24074	2.37644
RNA.69bb7acb801b	41.0392	high+IO	0.561936	0.838727	0.437871	5.15479	1.85844	0.14916	3.62145	5.92319	0.0662117	561.53	7.18244	0.749336	6.8673	9.47845	107.216	3.07105	12.4397	15.7242	5.94252	1.40617	6.4188	1.53084	10.3878	1.94075	73.2268	5.68802	3.43504	65.6177	47.435	6.01655	3.24717	18.3799	12.9527	2.41959	0.0140595	31.3038	0.605691	3.67358	0.521418	0.187715	0.0329408	3.48152	17.5625	0.242122	23.7982	7.85515	5.14179
RNA.6a0b3cb69143	32.2739	low+Obs	0.078388	1.66886	0.656822	14.8649	1.94237	0.137567	2.7245	7.49483	0.0200295	482.496	4.39423	0.234173	14.4084	8.78179	50.3892	2.28872	7.70127	7.58899	3.65552	2.01026	3.36762	6.81245	10.6323	1.64814	59.6502	4.45001	1.97749	36.8882	39.0182	4.15405	3.99116	11.7868	6.28902	3.52779	0	19.542	0.239058	1.12642	0.185423	0.0910278	0.158532	2.039	7.09644	0.665852	9.39315	2.95944	3.11782
RNA.6ad8781aa6fa	20.7904	low+Obs	0.0679534	0.429309	0.557527	11.3351	0.827923	0.229837	1.42417	2.54803	0.0189418	259.301	5.7019	0.974407	2.88667	5.17334	73.6517	1.58368	3.49134	9.0864	2.23688	1.06422	4.15244	8.11829	5.97211	1.9662	58.1418	2.45487	2.21267	20.015	19.5842	1.69393	2.59592	14.0366	7.29652	2.21284	1.97755	11.4872	0.531459	1.09663	0.203604	0.135025	0.0785307	2.84349	14.7827	0.144304	18.8476	3.62986	4.89818
RNA.6db83d42664d	44.8992	high+IO	0.178117	1.05414	4.65437	16.2453	0.805334	1.58828	3.15868	3.50105	0.0200507	652.747	6.50317	5.61569	19.7993	5.24247	106.957	2.97689	4.80094	11.034	4.90481	9.31262	8.30357	33.069	19.0495	1.21557	89.0663	3.62977	3.69707	46.4556	42.3274	4.31109	3.50109	47.0473	8.12715	3.40392	0	28.4901	0.784693	2.02153	0.645312	0.162853	0.110838	1.95241	7.25711	0.20367	10.3481	8.98855	2.72276
RNA.6e14628ea7a7	58.2562	high+IO	0.161874	0.5307	2.09438	14.2846	0.384096	0.669943	5.83938	2.04684	0.0541903	194.714	5.49497	0.398239	7.09446	5.4225	67.3055	1.72521	3.1067	8.44963	3.70908	2.49224	4.43006	6.89155	7.26379	1.18204	23.0175	9.63168	2.18789	34.8304	52.3358	4.36547	2.51254	24.1538	7.95633	2.43878	0.0883563	33.4538	0.320209	1.29079	0.259273	0.124187	0	0.904577	2.70186	0	4.10717	2.56076	1.6902
RNA.6f4964f04541	22.7218	low+IO	0.0532207	1.30808	0.743238	17.9073	0.473175	0.703045	1.99526	3.73807	0.066758	760.843	7.71861	0.953938	17.7693	6.58407	76.4155	1.7135	8.28978	7.10101	3.64982	1.62531	6.48107	27.0564	7.63963	1.54514	89.9686	3.66217	5.58745	40.5051	33.4339	3.01915	3.12177	23.3127	10.5633	3.50511	0.0426578	25.5351	0.937185	1.57734	0.341304	0.258746	0	1.08341	4.31468	0.226037	14.5435	2.23341	3.549
RNA.6f5e78cc9dd8	39.712	low+Obs	0.0357792	1.40456	11.1225	40.8929	2.08654	0.166224	6.36407	5.72031	0.0325796	873.263	7.77708	0.0598559	2.95933	9.08021	115.125	2.39801	8.79168	29.9376	3.76888	0.833507	12.167	6.11696	10.9763	0.814493	83.2921	1.37872	3.1797	49.3144	70.043	4.83995	3.43633	15.2658	14.4778	2.89577	0.84622	36.8836	0.588047	3.7452	0.279104	0.138052	0.0868317	1.47289	4.46704	0.850976	7.36873	3.1531	3.05885
RNA.7006a686b8af	50.9121	high+IO	0.239373	1.89424	10.4021	43.794	2.25877	5.83111	4.68963	3.39007	0.0340573	1404.64	8.62833	3.25368	22.6837	5.78923	64.9434	4.93092	8.12917	9.8812	9.29554	18.5743	7.45273	34.2916	21.5677	2.10415	184.219	3.60314	6.62719	30.0782	21.4411	2.96788	3.7559	53.7432	9.8576	8.96639	4.17765	24.1173	2.19273	1.55486	0.374338	0.211876	0.151284	0.947508	3.96213	0	11.7636	1.915	3.96408
RNA.715233ccff32	32.0237	low+Obs	0	2.29291	2.15449	12.7702	0.650255	0.974028	3.81304	3.21252	0.0649835	643.611	4.64992	0.786563	13.0278	5.11501	51.3632	2.9521	4.67151	35.8521	8.72199	5.15439	4.20042	15.7331	9.59343	1.44097	58.7359	14.1545	5.07961	51.7916	29.1328	2.93215	1.93665	17.0173	5.44626	6.59307	0.246043	22.7962	0.980777	1.28627	0.207605	0.255643	0.0237719	2.60551	9.56116	0	11.9357	4.18542	2.64
RNA.731edc30b3e2	34.9853	low+Obs	0.0142064	0.507772	2.81224	10.8692	3.1518	0.0571157	5.52758	3.50612	0.127049	194.117	13.0527	0.415908	4.43328	10.4329	203.795	2.88783	10.9235	31.6889	5.18304	0.545092	13.6755	0.862879	13.8379	1.17489	82.3639	3.07929	3.30349	66.4256	79.5315	3.46457	2.7315	11.7368	16.6455	5.34867	39.6513	25.6769	0.308165	5.07965	0.564554	0.162698	0.0861926	0.562328	1.47805	0.422356	8.23002	0.811863	4.20529
RNA.735f293ed65a	48.7829	high+IO	0.212885	0.675541	1.79617	11.386	0.660113	1.33138	2.99291	3.87163	0.0807696	497.347	3.93121	0	11.303	10.4918	49.5161	1.35513	3.16686	4.74431	4.37982	2.05597	15.2351	10.7429	8.48161	0.84709	22.8591	0.244146	2.17525	36.6466	43.8654	6.64448	3.48098	15.1467	7.56344	2.46658	0.00875038	18.3059	0.445617	1.38019	0.242458	0.167738	0	0.240759	3.73942	0	3.53265	2.74722	2.20863
RNA.7365f38eb8be	30.1071	low+Obs	0.013916	0.261342	0	10.7421	0.801916	0.10568	2.23178	2.01299	0.0339416	103.52	6.83693	0.465608	3.45829	5.66378	75.7483	1.92174	6.3938	5.52595	2.15682	2.81278	3.14134	2.07752	6.82033	0.677125	26.0468	0	3.05014	25.7607	45.3593	2.73635	5.02649	15.3435	7.1044	1.92466	0.012012	24.4089	0.324227	1.51735	0.317472	0.0940147	0.168862	1.322	6.44948	0	10.2445	1.86043	4.57304
RNA.7397bd993661	43.3806	high+IO	0.258318	1.25193	1.92999	16.8804	1.13132	0.468172	4.19659	3.16349	0.00480036	294.194	4.99171	3.64238	16.8784	13.4064	123.54	3.41371	6.28432	11.11	6.13452	7.86858	5.76058	13.6703	17.4355	1.01772	69.4136	4.97704	3.19458	54.4805	60.2735	5.73556	2.93352	22.5007	10.5425	4.877	0.30261	39.1125	0.742044	3.95849	0.29873	0.164784	0.149263	0.584285	4.60729	0	5.78815	2.00012	3.16253
RNA.73d265951f08	36.1986	low+Obs	0	0.215787	0.623869	21.2238	1.43683	2.0102	1.06028	3.23543	0.164103	1330.09	10.2862	0.496576	5.29314	5.1314	58.8257	2.68902	6.52246	10.5361	4.54354	2.78224	2.00789	25.6508	9.59311	2.40278	107.381	0.142977	4.75376	26.4624	24.6395	2.3947	4.15872	44.7823	6.42856	3.52755	0.604677	38.2519	1.34365	0.867746	0.126697	0.0797853	0.0960497	1.03395	3.25673	0	14.1698	1.4154	2.96779
RNA.75e29ed8d35c	25.5674	low+IO	0.00638435	0.425445	3.08935	7.4003	1.33916	2.48978	2.96696	3.24211	0.0311433	316.479	7.59491	0.267013	4.6871	8.47122	72.0143	3.16925	4.4036	8.75673	3.57271	2.29217	6.45843	2.60832	13.3016	1.46434	69.5993	5.53535	2.89863	42.2081	36.2459	3.31429	3.81768	20.7681	9.52252	2.35464	0	26.4229	0.671198	1.94916	0.272505	0.16284	0.0516468	4.95314	39.0089	1.51846	32.8148	11.2692	8.8612
RNA.7791110844a3	30.2431	low+Obs	0.0988523	1.33245	0.905947	20.2174	0.911426	1.20333	5.83244	6.62641	0.0040184	603.985	9.32077	0.723504	15.4006	3.0315	73.4922	2.5573	9.26428	5.0569	6.88087	4.58876	6.33505	14.8129	15.2541	1.74212	64.8978	3.57111	2.17349	51.0097	53.6987	5.74687	4.54562	21.2218	9.2071	2.8483	0	33.8831	0.422621	1.29148	0.254615	0.131245	0.0499796	11.3473	31.3218	1.83681	35.5096	15.088	8.08278
RNA.79acde9cce73	23.2029	low+IO	0.149599	0.449199	1.9393	13.6767	0.929538	1.9322	2.79748	3.49856	0	805.634	11.0577	0.380842	22.0496	5.04436	73.5886	1.26469	5.44874	7.48489	5.12074	2.54915	8.21227	25.754	5.36191	1.99957	84.839	4.22951	5.31315	27.8072	32.8067	3.24956	2.68557	27.1736	8.10145	4.06477	0.454766	23.908	0.843563	1.7021	0.550462	0.191748	0.157851	4.22232	10.7044	0.193373	23.1584	3.49842	3.23812
RNA.79cb8074b404	45.7688	high+Obs	0.0755416	2.17512	1.03168	21.1188	0.640165	1.2724	3.43366	3.1658	0.015896	473.13	5.89419	0.408861	15.0386	4.50993	57.4751	1.71166	4.34089	7.44525	4.76611	2.31393	5.44726	31.4903	11.8461	1.47762	39.2647	0	3.46412	24.0684	32.6605	3.62829	2.87852	29.5209	6.62206	2.36726	0.696171	22.7646	0.989412	1.17681	0.0850236	0.0873325	0.0179735	0.633208	2.10146	0.660547	3.99096	1.74198	1.49015
RNA.7a1a91326af4	43.291	high+IO	0.138101	1.25494	7.82595	24.0468	2.29792	3.33522	2.87861	5.28716	0.056139	2501.84	6.42511	1.01077	23.2592	13.4955	91.3293	4.56438	7.43306	6.76745	7.00842	3.15805	12.7208	20.435	10.8324	3.15211	117.196	6.02839	5.22242	64.335	37.1875	5.46477	3.59079	29.3246	11.5484	7.16257	1.23304	25.5907	0.507208	3.03536	0.4891	0.197077	0.034912	3.14321	10.9395	0	12.2727	5.8388	4.10944
RNA.7a81fa90da27	32.3453	low+IO	0	0.381543	1.8352	7.66139	2.41489	0.584333	4.46978	2.13764	0.00590819	348.285	3.96271	0.911791	4.1932	7.59588	114.782	1.95804	12.736	14.5757	4.4853	1.32778	8.73044	6.29952	10.1335	0.957928	52.1917	8.16752	2.82199	56.0566	52.3218	3.40768	2.62916	10.4836	6.84537	1.98533	3.63821	16.9172	0.173762	5.15163	0.592731	0.228849	0.0489895	0.28765	3.66582	0	4.27024	1.41251	2.09975
RNA.7a83ae9721be	30.7911	low+Obs	0.0846067	1.49823	1.06567	9.53071	1.02011	0.564018	6.07275	2.89478	0.560872	316.513	11.9825	1.85091	17.896	8.20554	85.5942	3.44643	6.64107	18.974	11.5688	2.8004	8.00804	11.522	18.2308	10.5969	51.7977	7.05341	6.61996	37.9725	61.2593	4.07064	15.2767	14.3808	8.82632	5.10069	0.00561776	31.4837	0.484033	1.47553	0.268212	0.236067	0.342217	1.33959	3.69341	0.580469	8.26854	2.47393	4.16291
RNA.7b9aeaf41922	58.427	high+IO	0.0694706	6.97571	7.72499	25.5659	1.29106	28.7836	4.77939	10.5853	0.0875447	1129.76	9.00062	1.59801	43.622	50.1386	105.899	7.16962	9.88745	27.6215	11.1483	12.9946	8.54537	49.0303	22.4732	1.02723	106.349	0	12.2997	62.2787	47.2738	10.4511	10.1881	42.0361	17.6879	4.89305	0.026235	39.3809	7.36138	2.12232	0.920244	0.392786	0.105373	0	0.985615	0.516342	5.05144	1.06438	1.71669
RNA.7f2005a1b6fc	46.969	high+Obs	0.0395468	0.948726	0.251287	13.5616	0.802176	0.635981	4.33873	3.78133	0.0231495	253.573	10.0876	0.264635	11.6434	7.83891	84.2435	1.62527	5.61426	4.74319	4.03558	1.95094	4.45449	7.2061	6.74728	0.987295	28.7627	7.81	1.68261	41.144	37.9113	5.96454	3.38935	19.2254	7.04638	1.62061	0.105822	43.6191	0.332247	6.0229	0.244467	0.14916	0	0.751381	7.33133	0	7.92352	4.24188	2.16119
RNA.81c5eaebc2d5	41.1964	high+Obs	0.994153	0.796842	1.14005	6.58115	0.766786	1.90964	3.28909	4.17765	0.0397912	459.384	19.5176	0.575703	12.2587	5.6989	102.347	2.37122	7.08071	6.36778	6.16748	4.34898	8.15739	14.673	7.62148	0.602204	52.7198	6.63037	3.35936	63.3496	55.1696	4.28721	1.65447	15.1623	8.90309	9.4015	0.105617	22.6064	0.528378	2.45194	0.208229	0.280148	0.247455	4.35893	12.1516	0.909424	13.528	5.80596	3.94964
RNA.821364e8233a	41.5305	high+IO	0.0142252	1.62875	2.46833	18.7843	3.21337	0.29549	5.97564	3.06705	0.0393219	575.517	10.6699	3.74814	14.4307	18.929	146.922	2.68212	10.7022	39.5124	8.93605	1.82264	31.4039	20.3728	7.70117	2.23794	65.1581	0	4.24784	71.2532	103.166	5.05621	1.73447	22.3737	19.8474	5.90229	14.2467	31.0083	0.67919	2.10722	0.272183	0.189638	0.0287691	0	1.74911	0	4.87957	1.86131	2.26739
RNA.82ac0e6565a8	52.3078	high+IO	0.050535	0.760987	5.34591	7.43131	0.723867	1.47381	3.93387	5.50733	0.018782	388.521	7.09367	1.93237	11.415	45.9678	178.003	2.20659	9.88247	10.0336	6.05991	1.01897	6.79482	16.3673	8.40884	0.67028	35.2081	7.47633	3.27438	58.7642	79.7167	5.66563	7.04344	16.8135	18.6558	5.69496	0.105936	30.9575	0.482232	3.35291	0.313455	0.145014	0.321206	0.685824	1.63878	0.21463	3.79088	1.6876	1.98757
RNA.838ed4c3a97d	38.5464	low+IO	0.0219731	3.177	0.286401	8.17647	1.60387	0.245393	3.4572	10.3037	0.00714575	187.143	3.87367	0.367593	13.4152	12.4873	102.401	2.92381	6.47274	9.28926	9.94549	2.83041	7.05066	11.1125	9.70278	0.629663	106.689	9.52553	5.33213	79.6573	51.8718	11.154	14.959	9.95083	18.1028	7.99145	0	32.8313	0.341299	3.90823	0.522843	0.190521	0.237004	0.231936	5.12645	0.435508	7.9968	2.41673	3.49476
RNA.8405c0868fe3	45.1439	high+IO	0.741392	1.61518	5.80155	22.2291	1.85681	4.75768	3.88454	3.4381	0.899503	1569.62	6.73182	1.66962	12.6175	15.9876	97.0446	5.42893	11.3906	13.4318	8.07635	3.39956	7.54969	15.7154	16.4606	1.9415	77.2688	1.88857	4.62185	49.379	49.8414	4.03626	3.52139	20.7489	8.34112	3.50559	0	21.0578	0.78546	3.42011	0.335756	0.269393	0.0288344	0.451483	4.71984	0.423878	8.52705	2.86097	4.15403
RNA.895caf951a73	39.7853	low+IO	0.0317264	1.6337	1.64765	28.8933	2.6144	1.28971	3.13671	5.29695	0.0567466	1010.81	8.19845	0.663448	19.3122	26.5339	96.2007	2.58203	7.9969	35.931	6.61431	2.16293	6.04503	40.5588	6.44094	2.3838	100.048	2.67432	7.38117	58.2932	50.3961	4.86689	2.32102	51.8839	15.7531	8.8165	0.421054	24.1638	1.82794	1.57073	0.5837	0.154164	0.0641633	0.125582	2.70071	0.943229	6.50159	4.4507	3.39866
RNA.8a729fb4b30c	38.5341	low+IO	0.0616993	0.396205	0.376968	3.11078	1.05241	0.2894	3.01348	6.24251	0.0220714	108.449	3.5868	0.619309	4.83399	6.06818	112.953	3.19913	6.47958	18.1253	1.96331	1.91081	8.42274	6.25248	8.09754	0.74895	24.6647	12.3334	1.98589	40.5069	30.07	3.43314	1.56246	6.28034	6.94619	2.87606	0.0266288	18.6349	0.572176	1.69945	0.354163	0.0940659	0.12478	2.34454	8.40344	0	6.48391	6.81264	2.54161
RNA.8a75dba75cc2	49.7668	high+Obs	0.175062	1.79867	0.376495	9.40553	1.91269	0.716336	6.85299	10.2085	0.207229	264.719	7.46643	0.292865	12.4404	58.7974	172.008	3.94025	8.50375	41.3691	17.6145	3.16661	3.50435	11.4792	7.84039	1.07154	65.279	0	8.79941	86.915	68.1093	9.91921	7.19824	14.5452	14.8693	7.13807	0.0181332	41.7499	1.47879	1.8077	0.649309	0.157862	0.623118	0.665227	2.51681	0.416369	5.18604	1.73108	2.39898
RNA.8ac336185e7f	50.4458	high+Obs	0.0594503	0.237701	15.0667	18.9301	0.424806	2.37688	3.01199	3.23617	0.0212669	1202.19	8.92675	7.01163	12.5354	4.56555	44.6609	3.2708	4.9561	7.46762	5.88724	9.2058	6.86016	65.5178	20.1887	3.57554	84.9304	0	3.4027	30.0514	31.3778	4.0894	2.89205	45.1564	7.69888	1.21812	0.0256582	27.7169	0.732819	1.35485	0.227503	0.115981	0.144278	0.753028	4.16102	0.176746	8.35172	2.92704	2.64587
RNA.8c894eb88778	25.3292	low+Obs	0.00596809	0.318164	0.656346	4.43727	1.36878	0.5572	2.47984	2.34973	0	61.4869	2.66133	0	3.889	3.5134	48.2251	1.74064	3.71803	4.72768	2.14465	1.29218	5.8912	0.122104	10.5006	1.1739	50.0388	2.15601	1.20367	27.5991	31.1052	2.3741	2.6831	8.75538	5.62761	0.917133	0	24.0844	0.309608	1.47267	0.223993	0.0983196	0	11.8117	44.3682	0.532295	55.2293	7.59908	11.5264
RNA.8d472a6ca28a	31.8597	low+Obs	0.150736	0.690833	2.94709	25.1906	0.966818	0.802178	2.6157	2.85148	0.0383636	707.566	8.67921	0.822294	24.2873	5.82809	90.8526	2.88167	6.63285	13.7027	6.27431	4.40962	8.64582	48.162	10.4291	1.48516	127.863	0	6.47013	41.4708	31.0981	3.1029	2.67867	56.006	9.15678	5.87495	5.47039	24.2547	1.2366	2.56226	0.771683	0.249084	0.0265086	1.03766	5.45491	0.194844	15.1824	2.84035	3.54085
RNA.8e56f7a50ae9	36.0708	low+IO	0.140104	1.04065	3.61754	24.2138	3.15219	4.88717	2.23137	3.13473	0.4893	1087.94	6.30936	1.47763	10.3019	6.85536	82.7221	2.68288	7.4881	11.3292	6.06567	3.92327	5.19261	10.3947	8.04453	2.90743	122.001	1.61376	3.57907	34.384	31.5294	4.1965	3.09025	22.478	6.92524	5.77257	0.0525804	18.9108	0.510367	1.86453	0.358625	0.153169	0.123193	0.192894	1.95891	1.0866	4.55704	1.67284	2.08687
RNA.8eb940b86a93	33.2	low+IO	0.0504814	1.17959	3.41916	17.1142	1.85346	0.592763	2.51027	3.56198	0.0445598	647.204	7.13215	0.542902	25.2136	11.3811	117.699	2.57074	10.2542	20.7325	10.9002	3.94308	5.09898	40.4736	8.99146	1.73592	139.039	4.68945	8.18888	70.0246	53.8184	4.10077	2.25163	35.5666	11.7185	8.42255	3.38325	29.7547	1.29948	3.00365	0.599709	0.196447	0.145848	0.456731	3.68334	0.643207	10.3917	1.58884	3.20212
RNA.903a00ab54c1	40.3422	high+IO	0.111325	0.816794	2.75092	24.1901	1.50401	0.596768	2.14156	2.78689	0.0281583	312.641	7.45392	0.465597	22.2276	10.4841	106.623	3.13849	62.1196	6.69114	4.46199	2.55952	6.45528	6.41777	9.5882	1.01872	43.585	1.93638	2.12166	19.5158	54.2214	2.83979	2.20558	23.1334	5.1799	2.12262	0.0106771	18.2512	3.21558	1.69381	0.209367	0.698029	0.025016	0.293772	1.16995	0	8.26671	1.05874	2.62454
RNA.925d3185eff4	45.1748	high+Obs	0.0383603	4.36117	0.54687	20.5249	4.28843	0.562635	3.23914	5.9726	0.00623747	345.389	7.49686	0.802173	15.2576	22.2502	140.95	2.52391	6.15905	11.6965	7.62905	4.19658	9.70624	9.62642	16.4145	1.10585	53.8755	0	3.87423	44.6181	71.5887	5.64159	2.45722	34.3509	16.5756	10.3489	0.659478	30.2267	0.77928	1.0978	0.089395	0.147364	0.0258599	0.101227	2.41883	0	5.50666	2.80391	3.25569
RNA.92e9a960bef9	37.9419	low+IO	0.0147001	0.382932	0	9.72094	1.38924	0.315203	3.76401	5.44314	0.102781	787.366	7.21694	0.983684	7.04137	16.866	106.957	5.51624	10.3201	21.1304	9.01255	2.36694	6.81665	5.72375	8.83244	2.78781	110.858	12.2142	7.98053	71.5938	56.5036	6.55494	2.33774	20.6452	17.4536	3.46381	0	36.577	1.564	3.53493	1.16294	0.206059	0	1.04737	10.2888	0.87407	15.2076	3.48956	3.31683
RNA.9411aef1e013	33.9124	low+IO	0.32459	0.16605	0.440705	12.3892	0.290962	0.786217	3.47041	1.24975	0.103212	630.956	7.26658	0.0603349	23.3647	6.44569	71.2697	2.65627	12.8269	2.11898	1.82038	0.899484	13.1806	2.63331	10.5021	0.69203	36.7201	6.94877	2.25855	30.3403	30.3519	3.51064	4.86199	7.64459	11.6787	0.886768	0.056036	19.7082	0.21359	0.266416	0.477743	0.764059	0.116702	0.114206	2.18317	1.28668	11.5301	2.51059	3.97174
RNA.9604bf456a04	52.1193	high+IO	0.349476	2.83698	2.50126	48.7921	2.20951	1.20655	5.7321	2.85807	0.0259774	736.289	7.09655	2.92323	32.7601	5.46988	73.8872	2.95634	8.85219	14.6563	6.19025	8.39447	5.2491	35.1024	26.291	1.47129	75.9548	3.48692	4.62766	32.5169	36.9422	3.38372	2.44742	47.5409	8.62914	6.98164	8.20303	26.3409	1.26748	1.75963	0.371082	0.13744	0.181743	0.0790472	0.944417	0.148428	4.54863	1.31166	2.13927
RNA.987adb3342e6	37.6497	low+IO	0.00701851	0.569749	1.6638	7.06335	0.849335	0.786953	10.9234	2.80186	0.0182596	1059.8	12.9817	1.23285	6.64388	18.1768	199.242	3.63912	4.62888	6.2992	9.08736	4.18373	4.64021	3.88603	17.9907	1.55187	88.0213	12.1703	4.21102	64.4297	71.5568	6.41833	8.80483	27.1818	15.054	5.64444	0.136311	42.283	0.879642	1.70705	0.588815	0.11461	0.312273	1.66688	6.37281	0.417322	8.76849	3.118	2.31004
RNA.9920f82d2b61	50.7626	high+Obs	0.172861	1.74216	6.62487	21.6833	3.11513	2.66056	2.29112	3.54309	0.168645	965.007	6.47281	0.657233	27.8287	25.396	121.366	3.36224	7.76781	22.4136	12.9323	3.27323	8.10479	21.9231	8.28189	1.58873	79.4443	3.59544	4.14626	51.8256	57.2261	4.66242	3.18362	25.6122	18.9342	5.55428	2.69595	24.7022	0.573547	3.7511	1.49762	0.22028	0.127125	1.61727	4.45902	0.233598	9.28059	3.27933	2.69183
RNA.9a6830d03335	41.6702	high+IO	0	2.36306	6.16613	23.4464	3.88011	7.21543	2.14391	4.09787	0.0679564	3116.47	7.02866	2.20107	15.7758	6.51783	64.1849	3.80772	8.34433	24.6019	5.88085	2.44992	5.11684	45.7418	20.0291	2.15306	170.071	3.16872	6.02275	36.2056	31.5717	3.63459	5.2942	46.6447	8.22463	8.24611	0.0167014	37.3665	1.15831	1.28635	0.14239	0.104014	0.125218	0.857778	2.48888	0	12.134	2.5697	2.67549
RNA.9c1957647179	27.8582	low+Obs	0	0.487008	0.175939	15.6882	2.41997	1.68569	3.26906	3.6419	0.253628	1099.66	4.70824	2.91052	12.4904	5.06856	108.972	2.6025	8.94713	11.4008	4.52564	2.72116	7.19816	16.1366	9.74351	2.53747	114.201	0.28897	5.63265	73.5899	49.1957	4.68724	1.52299	19.5925	12.0909	9.8031	0.163121	24.2452	0.758782	2.67077	0.516549	0.182061	0	0.569922	3.972	2.1403	6.97142	2.25874	1.95593
RNA.9e0a4674796f	52.7777	high+Obs	0.00604454	0.571244	2.82151	8.17753	1.7207	0.615641	9.76003	2.4443	0.00393142	257.604	3.47534	1.36513	7.56803	14.322	136.397	2.13244	5.21084	14.2055	6.74851	2.58432	10.0554	5.72736	10.0898	0.259819	25.2607	1.45576	3.468	73.8491	83.0372	9.20922	5.79778	22.9958	10.6009	2.97242	0.52958	38.3765	0.326061	3.76921	0.707277	0.263797	0.0244489	0	0.45737	0	1.40563	0.51893	1.10735
RNA.a040fe0dfca2	50.1451	high+IO	0.145069	2.29174	2.18176	22.1625	2.6108	2.85389	1.96252	3.58193	0.0544353	544.908	8.18816	1.40013	12.056	5.55406	155.656	1.73007	7.50197	24.6318	5.72433	4.28174	9.99926	26.534	7.68892	0.713746	75.1296	2.15005	3.33227	41.8533	71.7772	3.75633	2.93408	31.2338	9.30618	7.48824	0.0216729	22.9194	0.555854	1.24307	0.480416	0.169728	0.0225683	0.265027	2.21649	0	3.40549	0.883002	1.87109
RNA.a05fce0c987f	50.1218	high+Obs	0.334367	1.34382	7.3744	23.5333	1.07149	7.70878	3.64133	2.88398	0.0265214	1205.75	12.5636	2.79685	14.5272	7.82648	109.616	4.46881	7.33766	8.90564	8.54582	13.6342	10.5839	28.8812	25.5873	1.10212	143.466	9.82054	7.07488	54.9779	67.8658	3.27261	2.44258	34.299	9.60061	4.09394	0.00351975	29.0461	0.760036	1.96431	0.486132	0.222153	0.131946	1.16212	9.71908	1.21229	8.31449	2.22274	2.9121
RNA.a20c3168f439	30.6043	low+IO	0	0.695436	1.43918	4.20133	0.584193	0.229764	4.80906	4.12758	0.0581796	92.0717	4.24886	0	3.33019	7.96916	141.857	1.91605	5.73338	5.78413	4.94844	0.796758	12.5831	0.357443	13.0849	1.62001	79.6087	0	3.04113	44.5883	49.7988	4.04641	3.68682	7.76263	7.73235	1.90919	0	33.1335	0.258374	1.67536	0.636341	0.289771	0	4.48491	39.3416	0.44323	31.0293	4.27921	6.88971
RNA.a2924e192039	39.3871	low+IO	0.287044	0.539423	1.28849	14.8245	0.830429	1.33984	1.51598	2.90478	0.00952531	420.543	6.70715	1.32301	9.73492	5.20941	37.2396	2.24786	3.67986	10.3017	4.1138	4.7844	5.155	34.877	13.2622	0.908505	106.822	7.0542	3.81957	11.1089	10.7662	1.78706	3.55057	32.565	5.07782	3.51086	0.0530938	14.701	1.58404	1.00357	0.224174	0.163807	0.165862	0.742009	3.98932	0	13.8104	1.43302	3.90468
RNA.a6d62c082d3a	33.4445	low+Obs	0.137159	0.848409	1.67602	11.1864	2.65403	0.912612	1.90762	3.28321	0.0281713	215.219	7.21098	0.301916	5.9571	10.7553	55.534	3.75365	3.74011	3.90497	4.97043	2.22578	5.81118	9.36011	8.586	1.6061	52.154	0	1.66535	28.0756	106.625	4.38426	4.49575	13.4049	8.06604	2.81034	0.0062312	22.3503	0.294957	1.6877	0.440937	0.128836	0.145994	3.31463	14.7482	0.214618	16.2949	10.0093	7.56131
RNA.a744fc65bd20	43.363	high+Obs	0.444205	0.520264	0.615171	28.6838	0.503418	0.0826802	5.00564	2.34527	0.0457448	67.9281	5.37459	0.55734	14.9855	6.65584	90.4104	3.86596	4.96456	3.8098	5.99107	3.48995	4.61142	3.22346	16.8519	1.7999	33.2839	11.768	3.17039	32.2068	51.2512	3.78394	4.37921	25.5087	10.9365	2.80633	0.012781	47.4411	0.435051	1.04723	0.343243	0.188297	0.209617	5.97818	12.0441	0	16.8882	4.14283	3.82366
RNA.a8020ea494a3	27.8954	low+Obs	0.0195606	0.308098	2.07152	6.64839	2.20929	0.215537	2.70925	2.87903	0.10814	172.498	7.87668	0.545389	6.16597	7.03417	107.943	1.78161	11.8786	18.0578	2.89752	0.83988	6.55593	10.0175	11.6592	2.04033	81.2325	2.66953	5.38318	54.6517	50.1896	3.76898	3.81872	15.6154	11.0956	2.30455	4.01565	38.323	0.987808	3.6892	0.311891	0.224724	0.158237	0.41294	3.94689	0	11.1651	2.10755	3.05707
RNA.a89e84cbd40d	40.4494	high+Obs	0	1.05	1.23282	13.5535	0.929211	0.0731883	2.65582	3.48281	0.0406614	777.202	5.24822	0.252448	4.85428	6.38162	49.1464	1.50199	7.15844	5.26722	3.01591	1.51842	2.62615	6.79498	4.15546	4.57385	40.6365	0	1.71133	23.1942	28.4319	2.63505	2.57367	12.6587	6.75343	2.45147	0.0893185	12.772	0.461193	0.891094	0.12057	0.110593	0.0174391	0.682645	6.19849	0.384544	8.09154	2.23426	2.30263
RNA.a94cba7b73ae	32.4266	low+IO	0.102269	0.851886	2.95238	22.5941	4.19162	0.408311	4.32168	3.48971	0.0394944	1152.94	4.63115	0.801978	20.2133	7.17262	109.921	3.24357	9.06981	26.1326	10.0995	2.82915	8.62784	39.473	6.63237	1.1935	114.88	6.92728	6.99899	53.1743	56.8127	3.81065	2.68842	40.0037	13.531	6.97398	1.66347	25.417	1.93232	1.75052	0.649132	0.186123	0.155122	1.31563	2.29733	0.760118	7.24018	2.27432	2.62641
RNA.acb1b1e3a536	56.0138	high+IO	0	0.160945	0.701638	5.48982	1.95072	0.46706	1.05424	3.02372	0	265.516	3.00747	0.537639	5.53981	2.74537	49.5415	1.31288	3.20495	6.22456	4.14934	3.57602	4.55771	7.34229	3.79604	0.531935	72.0881	0.1032	1.64163	20.2885	34.7877	1.9451	2.06844	6.15334	10.6633	2.41447	0.904345	12.0547	0.164262	1.0742	0.0630685	0.106508	0	0	0.324234	0	2.04553	1.77954	1.28617
RNA.acd34cdaaf35	27.8762	low+IO	0.157021	0.504159	0.805865	10.8642	0.542905	0.354225	5.86632	3.65448	0.0178724	398.23	5.94446	0.525369	8.82455	5.19592	93.4053	2.13948	5.78183	3.38801	4.15658	2.89407	6.82472	8.44301	10.2717	1.37148	33.1586	8.69784	2.31008	47.6955	45.4186	6.40231	3.67364	20.9312	8.379	1.16628	0.555704	28.6723	0.515421	1.38511	0.358219	0.150897	0.0635118	2.85906	9.20798	0.233413	10.1566	5.84288	3.59167
RNA.acd89ab0ce5b	32.3264	low+IO	0.013675	0.944424	1.63761	7.41128	1.3344	0.0855237	1.85253	2.70972	0.00741197	310.922	2.86322	0.419417	4.76901	4.38937	104.386	1.09783	5.66002	7.00024	3.13857	1.53039	6.9901	8.3731	7.77721	0.985953	55.4759	4.39129	3.30797	43.1791	33.8409	2.39973	1.61798	15.5887	9.67042	3.85272	1.43419	15.6917	0.534683	1.809	0.241529	0.139651	0.0921878	0.144346	4.48389	0.13552	5.97469	2.02035	1.78339
RNA.ade6a182a026	38.9222	low+Obs	0.0310303	0.443641	1.12236	5.7699	0.472068	0.0859423	2.23942	3.21777	0.399611	263.006	12.2797	0.519113	13.9865	3.13588	53.1345	2.56423	3.74029	5.67059	3.40484	3.14664	4.96736	7.21361	14.7882	4.62032	36.8757	5.67969	2.76338	42.5883	38.5007	3.20874	2.02174	22.7968	6.70416	1.52592	0.00803542	26.4067	0.347595	1.42653	0.155283	0.124213	0.0251022	5.40437	15.3791	0	15.8074	6.36146	2.71708
RNA.ae8dc24b7fb2	31.5763	low+IO	0.0685464	1.41188	1.00513	19.9145	2.04611	0.364386	2.62336	2.52816	0.329916	358.8	5.20946	1.72009	18.2114	15.1946	84.2596	2.88775	7.03477	10.6655	8.31108	9.66561	4.86756	13.678	19.5105	0.433711	88.8971	2.14612	4.8071	36.0144	38.6303	4.19412	3.26883	29.3825	6.67324	10.7093	0.0088752	26.7976	0.758403	2.1089	0.373289	0.22585	0.194079	2.82179	4.27901	0.203789	8.05424	3.23663	4.93079
RNA.aede6adac7ed	22.7564	low+Obs	0.163207	0.650642	1.81419	3.32714	1.25601	0.456257	2.57139	4.00778	0.0119849	78.3718	3.9937	0.352301	3.15104	7.31641	88.7322	2.11327	5.43754	13.1729	2.80176	0.822456	7.2757	0.770827	6.45614	0.686145	37.6644	0	1.54424	36.7981	48.2658	3.3131	2.62916	4.43197	7.68129	1.59113	0.0295389	19.895	0.210279	2.63754	0.348698	0.155967	0.170359	5.33489	25.0971	0.782609	20.9746	4.91466	5.35102
RNA.aef13c77cba9	40.0325	high+Obs	0.0428467	0.949277	3.27603	13.272	1.15693	0.967949	4.819	5.36394	0.1055	1127.51	6.92573	0.665593	9.78865	11.1815	105.038	4.37291	6.62972	22.7806	10.6789	2.18083	7.79384	9.67803	14.3344	2.76996	58.839	9.72946	3.57667	50.274	61.3552	4.53265	2.02592	13.922	8.5003	6.45896	0.0449097	21.4257	0.611191	2.39546	0.301803	0.145507	0.024758	3.29508	10.6525	0.181977	12.1595	2.75408	3.02827
RNA.b0a890f874cd	56.3242	high+Obs	0.171475	1.25601	3.58114	24.4758	0.997117	0.790376	14.7019	3.35093	0.14955	360.845	5.94019	1.10834	13.6106	8.98704	259.437	6.29744	8.14506	22.3129	8.18894	8.82242	15.519	11.1677	24.7105	0.348433	118.911	10.1367	6.21978	132.525	148.252	9.5626	3.83878	46.8709	25.4474	4.27206	25.4921	43.1864	0.887418	4.25393	1.13572	0.224709	0.0630528	1.4809	1.0321	1.15863	3.22111	2.23319	2.02488
RNA.b0f38ac7e4e4	42.0617	high+IO	0.113884	0.711705	0.234377	6.53449	0.483563	0.302565	2.58888	2.18745	0.00779699	158.871	4.3046	0.15041	6.68027	12.157	85.1034	0.957964	4.15457	16.7703	7.71141	2.13556	2.32081	5.65256	4.81825	0.676055	23.1148	0.433069	1.54008	33.6222	71.033	3.72806	2.91458	10.6377	9.10788	1.93431	0.144867	30.9252	0.180239	4.62317	0.0882204	0.0714602	0.0484882	1.51844	6.34955	0.712798	5.17077	2.80541	2.07206
RNA.b12e78891792	42.4765	high+Obs	0.0973463	2.76637	3.80649	25.0443	2.86601	1.39946	2.83853	4.70574	0.0920945	772.581	7.3907	5.18169	30.865	10.4291	60.5076	3.46751	7.7129	19.1844	8.32668	6.25757	6.73119	22.638	9.87232	1.47593	194.235	1.06567	8.14588	47.5265	32.7703	3.46486	2.91615	43.1036	10.1762	4.48785	0.0343749	31.6127	1.43417	2.67401	0.605674	0.214211	0.357951	1.96165	3.01331	0	19.3363	2.42572	3.43483
RNA.b2b47b51ae5d	47.3515	high+IO	0.24327	0.231019	0.819486	15.633	1.68223	0.0176225	7.66868	3.82342	0.0662834	88.7305	10.1894	0.0549962	3.43001	7.60946	104.479	1.91277	13.5694	24.8695	11.3987	0.189206	10.676	0.210184	6.95712	2.98215	49.2914	5.54217	3.27273	59.8232	94.7234	6.20975	2.4557	15.592	9.24617	5.01821	1.06979	32.0842	0.451259	2.05382	0.232251	0.119717	0.0531879	0.832805	3.35811	0	5.32221	4.09403	1.7353
RNA.b2ed08a524f0	27.1372	low+IO	0.0124659	1.12524	0.076164	15.2844	1.58038	0.579146	4.15748	3.40701	0.0749986	1413.93	4.90933	0.990591	10.7896	16.1356	152.729	2.78652	8.55619	6.7433	8.97645	1.62285	11.4564	8.51614	13.0373	1.90544	63.046	0	6.83365	55.815	74.9807	5.487	2.88663	15.1105	11.3086	6.92836	0.00269009	38.8911	1.94009	2.15765	0.66052	0.162131	0.0756332	0.690812	2.24023	0	8.30566	2.76257	3.30947
RNA.b383c390fbb5	18.8943	low+Obs	0	0.960978	0.975276	6.95115	0.206966	1.18102	2.1	2.06072	0.0097333	216.078	6.73691	1.50211	6.62882	4.94386	62.9591	0.984615	5.19477	13.0471	3.22935	1.77044	3.88578	6.12027	6.97638	0.684421	51.6234	6.36727	1.28859	14.9763	34.371	1.45739	2.25301	10.6779	4.50895	1.25206	0.0021529	17.1991	0.508398	1.1721	0.172536	0.151381	0	4.18596	12.2671	0	16.4578	3.56532	3.21136
RNA.b498247f5114	41.6451	high+IO	0.0247467	5.55443	5.73036	29.1688	5.07671	9.04552	2.05203	11.501	0.0241432	2396.98	6.50886	0.413994	22.5984	16.5586	196.451	2.52889	6.81533	37.4645	10.2335	7.3927	5.37792	32.4904	14.1331	1.32965	135.163	6.70495	5.11637	48.7384	57.322	4.19523	3.07021	28.9279	14.1918	15.782	0.0106805	24.3351	3.47078	1.97632	0.427971	0.135894	0.0500477	1.37136	6.43672	0.919653	10.8682	3.19	3.54103
RNA.b6a34a4c56e4	37.9238	low+Obs	0	0.541982	0.109322	10.9665	2.89564	0.542859	1.49457	4.76443	0.0339433	104.969	4.2178	0.748337	5.28953	12.7914	144.966	1.64729	5.67373	31.3418	2.80182	1.2464	7.18818	27.1794	8.13345	0.494795	80.6285	0.538662	2.02201	24.553	33.6791	3.67014	11.0995	12.5021	10.4262	12.9463	0	44.7872	0.338847	0.893469	0.493789	0.106122	0.0603109	1.77063	9.87216	0.886597	15.7255	3.84803	6.96794
RNA.b6ec584cd473	39.3337	low+Obs	0.00791366	0.652004	1.1991	9.09928	0.264497	1.14539	5.19199	2.55551	0	981.893	31.7659	0.992921	12.0776	3.13298	116.154	4.01584	6.68115	5.62757	3.82068	4.04497	6.84281	6.12218	19.4739	0.952454	78.7852	0	3.25772	49.2275	66.0027	3.51776	3.41098	16.9002	12.061	1.4188	0	32.8417	0.2525	1.10386	0.285366	0.223004	0.192055	3.88424	14.0718	0	9.66018	5.56614	5.33219
RNA.b73bd497276c	17.1141	low+IO	0.0271506	0.666144	1.64225	13.6298	0.696233	0.130382	4.03266	2.56709	0.0286959	320.049	7.46835	1.36263	11.5952	3.93338	74.0992	2.21964	5.19007	11.4277	4.02183	5.44133	5.04852	7.15188	7.23796	1.10169	59.4294	2.94251	3.10048	37.7834	47.3687	3.83839	4.40827	15.8974	8.22911	3.19877	0.333961	28.9259	0.285127	1.77625	0.379631	0.0922035	0.137273	3.43903	13.7388	0.403595	16.8305	4.50034	3.30893
RNA.ba3420c44a8d	43.4436	high+Obs	0	0.979412	2.01994	28.7049	2.58555	2.24371	2.18494	6.55007	0.321955	1832.63	7.66253	2.88696	26.5516	9.38048	98.2513	3.92002	8.84602	15.1074	7.22537	4.66737	5.10136	50.4458	11.9202	2.37056	156.482	4.37489	7.22274	60.3668	50.8603	5.19319	3.0535	52.0542	10.7632	10.9334	0.768315	36.0639	1.58242	2.37325	0.494621	0.158161	0.0734747	0.575226	2.92082	0.270027	10.6102	2.87475	2.69799
RNA.baa84c980478	61.4174	high+IO	0.0151637	5.0157	0.741174	9.39066	0.33205	0.83657	8.7603	6.18095	0.00739696	528.135	5.55251	0.507354	20.237	25.4953	120.602	1.70316	5.72723	17.8031	5.51153	4.88318	9.20147	26.9376	19.5591	1.12109	42.9402	15.3384	3.93806	91.3189	81.2699	6.25416	2.53315	31.5059	16.0107	8.93263	3.38351	45.3646	0.866709	1.3108	0.390573	0.198862	0.030667	0.960356	6.16721	0	5.95638	4.48579	1.74996
RNA.bb3cb7ce8044	61.17	high+Obs	0.11105	1.19173	11.8057	24.6163	3.17223	3.93672	4.00428	5.49988	0.0335344	1034.05	9.5374	5.7724	18.4784	12.5655	120.047	3.62211	5.58749	21.8397	7.63745	18.4569	9.97864	23.6229	25.6679	1.78116	100.599	2.67451	8.15601	41.9065	76.1377	6.74499	3.7463	53.1778	14.7476	7.395	0	30.5415	1.15256	3.28816	0.548716	0.259059	0	0.879136	1.65055	0	4.14897	2.09218	1.56809
RNA.bc335566a371	46.9	high+IO	0.562749	0.64051	0.236164	5.78821	0.196538	0.253927	6.31922	0.804801	0.00554571	114.788	2.60734	0	9.31146	9.64501	82.0676	1.31458	2.05782	2.7409	4.36604	2.072	9.53452	3.8233	3.59024	0.727144	11.0866	9.17233	1.95	39.1387	49.7853	2.45148	1.37551	9.79118	7.22071	1.04823	0.0662392	18.0924	0.148749	1.40935	0.129679	0.144985	0	0.0900008	1.61293	0	1.6785	0.87312	1.58851
RNA.bca3f965991e	48.6867	high+Obs	0.195857	0.137386	1.10847	4.9277	0.225727	0.0184194	3.56938	2.39412	0.0636935	34.1848	3.93901	0.258674	3.10927	8.68955	173.706	2.15237	9.72002	4.97048	9.14766	0.0988809	4.7091	0.767811	3.61472	0.905679	10.5411	0	2.40653	82.3527	70.6719	4.90744	2.27742	11.0704	11.518	0.633639	49.5145	28.2759	0.0910991	6.40364	0.587917	0.121779	0.0208474	0.163212	1.46248	0	3.34616	2.84951	1.9578
RNA.be82ae2171e3	28.3834	low+Obs	0.240022	1.68025	1.5121	14.8663	0.928239	2.07532	2.09965	2.58621	0.0607103	422.017	7.09389	1.56154	18.5724	4.87611	73.3057	2.37669	7.09211	12.2002	6.78901	8.20818	5.82018	19.6974	13.8692	1.66725	95.649	4.36759	3.75529	25.8833	27.4163	3.00509	3.19059	34.1841	6.8171	5.79228	0.223296	18.3418	0.776239	1.14011	0.184487	0.144138	0.107871	2.28018	11.4015	0.158575	14.6915	2.92127	3.96378
RNA.bee7cdbc548e	52.1791	high+Obs	0.600456	2.10461	7.38971	31.0997	2.142	14.6634	3.53041	3.55149	0.139479	2690.37	7.76379	6.57719	44.6346	9.47711	66.5878	3.03778	6.99915	23.5048	9.49069	9.78581	7.05619	49.1308	17.0334	1.77229	142.446	0	6.16178	48.7696	49.8444	4.75758	2.24526	52.264	13.9415	6.81068	0.0123405	28.6882	1.05507	2.17396	0.531315	0.163215	0.115653	0.452719	5.13842	0	8.91113	2.99081	2.99643
RNA.c04bf2eb5efd	42.4179	high+IO	0.106754	1.20003	10.117	11.9173	2.03691	7.31222	2.1617	3.98182	0.0559326	868.951	5.27256	2.82769	15.6218	13.6574	81.5659	2.86109	4.5362	16.2932	6.57268	8.42788	6.48971	27.548	23.2294	1.39293	90.0497	7.71311	4.11823	43.0158	46.9814	3.90383	2.94445	27.7164	8.68387	6.62282	0.0179176	22.7295	0.633041	2.15557	0.244415	0.183839	0.0719661	2.62927	9.98493	0	11.7614	6.68966	3.34544
RNA.c10877745f57	24.5684	low+Obs	0.032098	0.145839	2.66712	6.35092	1.82192	0.146971	4.12403	3.68074	0.00782882	408.612	4.56253	0.805463	6.90353	31.9642	139.691	3.23875	9.15846	23.6872	7.48424	1.74842	11.1878	11.8977	7.37207	1.01546	67.6853	4.05847	3.36616	74.9799	64.8525	6.19964	3.05234	25.5382	13.7548	2.26077	0.640711	37.2831	0.5747	4.40478	0.944859	0.18554	0.0973723	3.04927	5.61648	0.477139	14.0311	6.25001	3.36372
RNA.c3718a30cdc3	44.276	high+Obs	0.0280536	0.455467	0.740453	14.3643	0.258657	1.31335	4.76495	2.47563	0.0328434	362.343	16.7183	0.703973	11.6975	2.61932	76.1406	1.60335	3.0841	3.02369	3.69386	2.76021	4.42216	8.8354	12.15	1.20972	33.5759	3.10793	2.25286	47.4325	45.1513	3.19044	1.58222	28.0476	9.24491	2.1268	0.121077	31.6971	0.319403	1.11993	0.450064	0.100946	0.0226942	3.28691	9.12771	0	9.09117	3.81867	1.95702
RNA.c62ab1f9456f	51.8752	high+IO	0.0649518	1.19619	2.3493	11.2067	0.858367	0.493253	2.92771	2.25771	0.00140817	499.742	1.90943	0.108659	4.73149	11.4582	87.787	1.76999	3.77488	6.29007	3.88417	2.01747	4.58579	7.3282	7.26351	1.06167	35.9823	3.75429	2.23115	24.4551	33.944	3.0012	2.17144	10.0775	5.3624	1.48611	0	18.041	0.9542	1.13995	0.117905	0.0591332	0.0175144	0.891272	3.27646	0.514939	7.01028	2.07371	2.56804
RNA.c74755665b98	44.3659	high+IO	0.0040784	0.237189	1.53496	13.5439	1.05759	0.741506	1.71694	1.59782	0.0411158	509.689	6.05164	0.2388	3.50094	7.03939	101.866	2.34896	8.50822	4.53627	2.53961	1.19042	8.13286	3.50195	7.32635	1.63386	19.5776	5.79519	1.61693	28.0563	42.0468	2.71298	1.67459	10.489	6.09372	1.48328	0.804412	15.2557	0.425025	3.46943	0.261119	0.177991	0.0164963	0.32287	1.77445	0.121251	2.26396	0.972364	1.40144
RNA.c89fc0cb5d09	28.8397	low+IO	0.0204954	1.25818	5.74352	29.4087	1.70072	0.610372	2.2909	4.36813	0.0177738	1026.55	7.93829	1.42863	38.6343	10.5634	69.3558	3.2555	8.49988	18.0765	8.22716	5.84182	5.55185	60.5966	12.4126	1.29915	138.44	5.75875	9.89044	43.7325	33.4822	4.16584	3.34052	61.1812	9.31851	10.0787	0.173964	24.6311	1.82069	1.75827	0.331824	0.212262	0	0.324506	4.65245	0.20311	8.17648	2.48386	2.55263
RNA.cb5a260bac79	32.0156	low+IO	0.00938911	1.06934	4.26798	28.1148	1.8504	0.880793	4.19223	4.57679	0.0152669	1049.61	9.57187	5.41901	36.4869	7.12911	76.4724	3.25705	6.49943	19.3646	6.38744	5.18512	7.71627	54.9154	10.2431	3.46436	126.463	4.74864	5.40854	67.1212	56.4269	5.54519	2.81603	74.3867	13.1427	6.34855	0.0688883	36.6134	1.50435	2.71895	0.898249	0.160784	0.151908	0.891955	4.44027	0.279139	8.32382	3.30681	2.65298
RNA.cc4bc524bf35	37.6794	low+Obs	0.0067367	0.399951	4.29707	5.55992	1.74693	0.0932908	3.05704	3.72591	0.0262897	226.511	5.57832	0.788899	6.0065	15.6446	170.295	2.29228	6.17829	28.6072	7.53977	2.16019	14.8772	7.26187	8.06777	1.24631	37.4743	0.324491	3.14546	58.4787	83.6677	5.38085	2.37995	16.7666	19.5876	2.24304	0.26749	28.6081	0.595355	3.31142	0.287544	0.174748	0.136243	1.91994	8.28333	0	9.57873	6.10755	2.43343
RNA.cc6e68ca33cc	19.1189	low+IO	0.170284	1.38433	0.443009	16.2917	3.33633	1.78148	2.10226	3.9969	0.116114	521.72	5.02751	0.82705	25.4834	5.50659	49.5694	2.52046	5.25207	11.8745	5.95197	4.17768	4.11084	30.4211	11.5798	1.41857	82.8164	0.132294	2.85312	23.5007	26.7238	2.36515	3.03053	22.9442	7.76772	6.1903	0.0758639	22.1874	0.738889	0.910826	0.141485	0.138519	0.0444365	5.3053	12.2614	0.653235	20.9064	4.16471	4.19013
RNA.cfc134d57402	55.7547	high+IO	0.881143	1.65145	1.66555	24.9691	0.364955	2.55852	5.14369	4.9778	0.299984	1387.18	6.88128	2.07293	34.1234	4.50367	80.0509	1.7796	5.29474	8.78645	8.42213	5.27324	10.8618	30.1664	19.9891	1.58366	70.2831	9.78169	4.1176	65.7988	79.9145	6.36485	3.09054	44.061	12.8883	3.03257	0.267394	32.305	0.524618	1.74194	1.21584	0.140764	0.0278441	2.39787	5.99017	0.20466	7.78821	3.77737	1.82399
RNA.d025948b6b80	47.1402	high+Obs	0	0.897345	1.34135	11.2937	5.59395	0.307214	7.61639	4.51447	0	139.902	4.80055	0.110625	9.11359	14.4076	149.298	1.63643	3.53343	28.4155	7.83632	6.40658	9.37125	7.93148	8.54303	0.482072	65.6465	3.98147	2.6369	72.5858	76.0722	5.31407	2.07979	19.4372	15.3196	5.35193	0.00856192	25.4177	0.716454	2.16438	0.277384	0.192554	0	0.314099	1.87635	0.589787	3.76547	1.26879	1.53311
RNA.d1300291388b	43.6174	high+IO	0.0277531	2.17448	5.65217	16.6226	1.08751	1.38441	8.46346	9.09671	0.0180509	2093.54	6.23712	2.4762	38.7845	23.2823	153.757	5.63475	6.18892	23.8966	11.0898	6.78224	9.20263	30.6441	13.3933	0.88755	105.179	17.1556	8.94131	99.1515	79.6351	12.9882	3.51503	36.7666	19.7101	5.82869	0.0159706	39.7442	1.54805	1.89745	0.810151	0.236627	0.187092	2.63651	8.74993	0.825102	9.91739	5.66474	2.85334
RNA.d418e399c9be	37.7271	low+Obs	0.00675217	2.03707	1.86469	22.8833	2.04665	0.802334	6.42345	5.25139	0.0241542	227.031	3.78646	0.621273	28.8846	11.0144	173.092	0.750931	8.36275	10.0957	4.05638	1.8228	22.6616	19.2022	3.8493	0.376146	50.253	0.975709	5.73328	65.3152	64.0551	5.20724	1.89286	16.8466	9.45598	6.98668	2.06906	18.2593	0.88036	3.27392	0.327957	0.240525	0.136556	0.320724	1.14956	0	3.26931	1.82984	2.7605
RNA.d47f4da9e2e2	43.418	high+IO	0.10985	0.849763	0.82604	22.4686	0.399286	0.305753	5.38987	2.52658	0.0604554	530.199	17.3607	0.353404	30.7134	7.20774	147.329	3.39803	8.21652	25.8334	5.37767	2.36219	5.15985	6.72618	14.6595	2.87667	37.2902	12.6175	6.07764	57.9094	50.0425	5.75945	4.80806	38.9983	18.2344	3.98217	1.38948	41.0281	0.610991	2.31751	0.267395	0.332753	0.205071	0.401369	2.55753	0.251219	5.15743	2.03211	3.32343
RNA.d4a4c7bb2bd6	27.6425	low+Obs	0.0529641	0.21658	0.420678	29.7203	1.10638	0.100554	1.94255	3.46048	0.0322953	178.475	7.86176	0.941427	4.47741	7.99575	64.5758	2.99391	6.33903	4.39949	4.48579	4.69949	3.74888	5.40114	12.6532	1.95334	46.4289	0.318894	1.90838	27.3203	43.3875	3.1022	4.3701	24.0713	6.11787	2.74696	0	19.7737	0.527338	1.61025	0.146164	0.144467	0.107114	1.36271	7.2638	0.393657	10.154	4.64632	6.00949
RNA.d4a8c4b320fe	43.9236	high+Obs	0.252751	0.566073	1.49746	6.52302	1.11223	0.109486	5.27625	5.12241	0.0747235	221.664	12.8472	0.384394	8.92847	26.7216	112.266	7.57026	9.84709	20.5449	9.95882	1.34344	11.6396	5.46006	8.63844	4.91724	68.7589	2.39799	4.34146	60.3383	62.4276	5.90934	3.51678	17.1615	16.6474	2.9425	0.125613	30.2944	1.99195	2.69949	0.405827	0.220258	0.805469	0.485072	4.05678	0	13.5332	1.98848	2.54467
RNA.d4cc79e61468	36.8691	low+IO	0.257915	0.771466	9.00176	21.701	2.76813	0.550868	6.74207	4.38475	0.385301	362.459	3.57696	0.674174	10.9399	14.0598	205.212	3.63293	7.19541	33.2461	5.21782	2.97103	10.9657	11.2544	16.6271	0.679032	65.3498	0	3.63706	54.3837	84.6684	6.48545	5.41089	17.1402	12.7034	2.10558	0.100878	35.126	0.453274	2.58103	1.09137	0.266724	0.130401	1.0209	7.77572	0.718859	8.9262	4.70606	4.15434
RNA.d86d478eddc8	39.2284	low+IO	0.00989092	1.45006	0.846038	37.5043	2.09749	0.53021	2.95621	7.00829	0.212294	2117.4	6.60543	2.97842	31.4194	11.3456	79.2129	3.31457	12.2903	12.6445	7.75985	4.18817	5.32829	42.7364	11.0745	2.14617	226.206	0.476422	15.2118	50.755	29.9416	5.09671	4.07151	66.1409	14.27	5.57321	0.0341506	44.8874	2.6859	2.24245	0.407618	0.247991	0	0.313209	3.92917	0.882174	19.6014	3.04363	3.54209
RNA.d9bd39af82df	45.4839	high+Obs	0.0588887	1.42701	0.546891	7.34979	0.739782	0.213082	5.52705	1.5476	0	164.082	3.0936	0.54184	34.2739	12.5435	130.507	1.65248	2.7535	7.30164	3.82852	3.69596	6.58807	4.42022	11.9312	2.38346	46.7023	4.96393	2.77129	42.3331	43.4776	3.38557	2.79232	13.7496	7.51886	1.44794	0	22.2964	0.387956	2.01077	0.138679	0.126374	0.0238193	0.839154	2.56215	0	3.98783	1.6568	2.17594
RNA.da93a4977124	54.3537	high+IO	0.0634508	1.15317	2.0848	19.6778	0.495644	0.768448	7.6705	5.02047	0.0298054	625.34	15.7191	0.412799	11.9566	9.20184	142.117	2.28988	6.12064	3.71368	6.84619	2.9273	5.63215	8.4471	11.6815	5.56386	38.0232	2.03752	2.46721	41.8361	53.7623	6.20879	3.78964	21.978	9.70344	3.06966	0.0912826	43.2957	0.436945	1.04712	0.290544	0.185424	0.114065	2.2325	5.06784	0.4192	8.75507	6.26771	2.95527
RNA.da983a3e25c7	53.7133	high+IO	0.368331	3.49296	5.40101	33.3667	1.04494	3.17054	2.82705	4.12825	0.331707	1191.58	10.3748	3.67344	53.7357	5.5778	84.3582	2.86409	10.7124	19.9044	18.6728	9.9298	7.07876	45.7495	22.0786	2.36512	168.91	12.6239	7.60937	52.9158	47.2089	3.91173	3.26419	52.8876	9.99805	5.69654	2.86755	33.7106	1.02271	1.35264	0.463932	0.284052	0.114602	1.23366	3.34981	0	9.07164	1.7474	2.19206
RNA.dab0467d6f0a	33.0509	low+IO	0.0655586	1.93284	0.24923	12.4307	1.46077	0.13016	2.38954	2.79494	0.02132	68.2738	4.53415	0.121861	7.20639	18.6087	46.8159	8.00989	8.43523	29.3091	5.03545	3.41384	8.90723	3.64198	8.03643	0.343168	66.9806	4.03497	2.11649	18.6896	31.3525	2.92816	6.32801	14.0557	10.6088	2.2388	0.0282945	23.0149	0.376217	1.98349	0.294835	0.0973709	0.324098	1.61467	4.82281	0.433126	5.34508	3.66931	2.51061
RNA.dbe0b989531c	45.8169	high+IO	0.0125447	0.980352	0.628489	14.3358	2.29157	0.263382	3.53217	6.19811	0.0713926	350.359	7.35491	1.88876	26.1893	11.8724	51.0986	2.52232	6.19098	20.0272	5.16179	5.19152	4.97241	14.5372	10.1098	2.1763	81.1554	0.755308	4.04637	27.978	28.551	2.86251	4.54946	19.6814	6.73901	3.79129	0.0920406	25.6186	0.339789	1.85581	0.332346	0.111036	0.228332	0.993106	6.05123	0	11.964	3.60396	2.42799
RNA.de8f26d71c0d	18.4514	low+IO	0.15857	1.17492	4.88884	15.7275	0.906738	2.02971	4.82382	3.23907	0.178503	634.412	5.41766	1.17333	29.1904	5.03379	79.6222	2.63223	7.7214	8.36513	6.15667	2.71619	7.15898	26.5116	10.5806	1.52259	76.6597	0	3.26607	34.4256	35.3915	3.54455	3.36984	25.5104	6.91379	2.68672	0.142139	30.6817	1.13677	2.0585	0.421895	0.17627	0.0493371	0.675947	8.30662	0.362638	18.7452	2.7599	3.0047
RNA.df2755ad0e00	39.538	low+IO	0	1.70056	1.80429	28.167	1.84201	2.75438	2.38046	5.24238	0.100259	708.136	5.12474	0.542897	51.3894	12.5576	90.5849	2.15111	10.4306	10.1908	5.09644	4.52486	5.67422	46.7046	10.8806	2.03658	126.129	0	7.38187	61.9751	44.3527	5.35722	3.79113	35.7492	12.0322	8.81034	3.68007	40.8706	1.84926	2.13264	0.620931	0.211035	0.0656307	0.770725	3.83677	0	12.2881	2.40422	2.63668
RNA.df59ac554a8a	38.6176	low+IO	0.024481	1.6907	4.0285	40.9022	0.451433	1.90286	6.69228	4.24159	0.082267	809.837	12.1027	0.819096	53.1211	4.83048	77.3422	3.94868	8.63613	8.67967	9.75988	7.73825	8.90442	30.0572	21.453	5.51963	102.144	14.3468	6.26009	44.6119	51.3805	4.28176	5.52257	29.1863	9.4419	2.38264	0.0105658	45.018	0.818573	1.1511	0.612543	0.20578	0.165034	2.19646	10.96	1.21304	14.7249	5.09814	3.82606
RNA.dff80aea098c	25.4093	low+Obs	0.0834593	0.261227	0.611901	8.99309	0.697361	0.264084	1.90125	2.10203	0.00904711	438.738	2.56395	0	7.17082	5.16032	100.557	2.17702	3.07627	2.57858	15.3582	1.83942	4.12984	6.69227	9.15634	0.796408	36.3878	2.01002	1.91511	30.7885	34.6052	3.08189	2.54983	10.3936	6.43143	0.285009	1.49784	25.8687	0.280979	1.44564	0.26615	0.175886	0	3.96427	11.0514	0.620313	17.7813	6.22627	4.41266
RNA.e16107b7c944	49.3143	high+Obs	0.00643949	3.30812	9.8989	31.1019	0.326549	1.2916	3.75539	5.52026	0.140308	506.214	5.9257	0.915685	19.5883	8.37349	83.5398	1.83545	6.85417	30.3588	5.89995	17.5957	9.46087	20.7215	36.103	1.33969	108.073	1.39579	5.69313	40.9647	41.3317	3.56517	4.5338	39.0242	9.57542	4.02427	0.0222338	31.5316	1.69544	1.24488	0.611322	0.136795	0.104186	0.305872	1.94902	0	4.44852	2.30127	1.41297
RNA.e1814d874fa9	24.1473	low+Obs	0.136823	0.489435	0.0955379	4.69445	0.533142	0.465682	2.92098	2.57573	0.0211883	77.7946	10.4575	3.05192	5.0861	6.33736	108.467	2.32734	3.50495	17.0017	8.36442	3.24097	7.8972	4.73634	7.48205	0.790883	39.4233	0	1.62606	31.8067	59.9931	5.38352	3.34604	5.47019	9.64163	1.16811	0.177154	22.8609	0.170495	1.82276	0.469888	0.177951	0.105413	4.43583	16.6386	0.581108	13.3784	5.66765	2.62997
RNA.e27875ee1b4e	44.0129	high+Obs	0.0454131	1.59567	6.41497	14.6358	6.0504	0.263727	5.26372	6.27116	0.0118148	513.092	6.291	0.8357	6.05638	17.3738	181.767	3.24439	8.81119	19.763	5.00793	3.3854	9.00731	11.6547	11.9202	1.35862	68.6599	7.8748	4.24498	65.3336	85.0216	4.6897	3.15572	28.1721	14.9893	3.95463	1.12503	46.8414	1.59284	2.75511	0.233942	0.211318	0	1.58187	5.3262	0	16.3891	4.49063	4.16449
RNA.e364134ab032	30.3113	low+IO	0	0.776208	0.440344	14.6879	0.930622	1.29081	4.13501	2.40521	0.0021702	88.1925	7.72579	0.725659	13.3938	5.88745	57.0848	4.95431	7.75333	8.22022	4.75956	3.27383	6.22991	6.82237	13.411	1.19099	62.3453	0.16072	13.7694	18.2873	27.1317	3.77142	6.57338	11.4649	7.07432	1.4699	0.0057603	22.0066	0.563715	0.608332	0.103132	0.239164	0.539845	7.39619	15.0222	0.396798	19.5734	6.37453	8.32985
RNA.e3a8dcdda869	40.1129	high+IO	0.151209	0.759968	0.260047	14.8791	0.445356	0.270189	2.57198	2.67199	0.02914	134.936	2.18368	3.13859	7.97865	3.40609	46.0477	2.16134	3.86156	7.7154	5.22327	12.2713	1.56846	7.31518	13.3678	1.19785	64.486	0.134877	2.5504	28.798	36.7942	2.48944	2.27147	17.2331	12.2454	2.46711	0.0725115	17.8822	0.334237	1.25209	0.284375	0.0659585	0.203869	1.59607	6.67419	0	5.61798	1.87104	3.90679
RNA.e6959868a7fd	36.6117	low+Obs	0.0544145	0.582376	3.39109	9.59415	1.46331	0.28359	4.42948	5.91881	0.356866	424.041	5.85084	0.227578	4.85164	9.49911	101.243	2.61168	6.30858	24.6761	8.35898	1.91387	7.27283	3.42684	14.2458	1.87117	65.1918	9.6104	5.42464	43.6899	40.8907	4.69536	9.00318	13.1171	8.45137	6.22507	0	31.0146	0.947203	1.32561	0.500557	0.247044	0.14673	8.47193	33.9683	0.53925	44.8081	10.2812	10.2596
RNA.e7b71e074597	23.7405	low+IO	0.00628084	0.251128	0.245597	11.323	0.39813	0.269351	3.69721	2.58047	0.100085	306.903	5.82869	0.210147	27.6487	3.60227	59.0181	2.36847	5.20346	4.73366	3.61816	2.20337	7.55525	5.79867	8.01127	2.98702	27.2236	4.0842	2.25007	35.7031	31.4316	2.62552	4.72058	24.7567	6.81356	0.546944	0.512332	27.089	0.631481	1.85093	0.489951	0.226912	0	10.6407	6.41588	0	18.8934	3.807	4.14099
RNA.e81f2c2dc444	45.167	high+Obs	0	0.509376	0.444302	3.05385	0.401591	0.00338385	3.0578	2.04213	0.0160122	78.2914	2.72541	0.0316809	1.80344	5.45012	76.299	0.903807	5.31454	7.68108	3.33509	0.145325	5.04869	0.26395	4.72225	0.828337	7.60093	0	0.854567	17.5789	42.1921	2.40855	0.571534	2.94703	4.95907	1.31928	0.00653858	12.7565	0.249518	1.30515	0.242493	0.0585646	0.0153196	0.599679	1.28964	0	4.45032	0.40743	1.32892
RNA.e8b608e3e0bc	58.8213	high+Obs	0.292104	1.16157	14.8632	22.7318	1.22576	0.284395	5.76022	6.58774	0.211909	1354.76	17.6182	0.375898	5.01561	7.45152	282.335	2.04657	9.79669	21.3654	6.20483	1.21111	25.1259	2.95462	9.18475	2.24073	80.1855	5.95267	3.54884	109.646	109.293	4.86479	3.84493	18.9697	23.4297	4.68067	8.44664	40.9478	0.551882	3.84055	0.55119	0.245155	0.0302949	1.06729	3.40039	0	6.30293	3.05624	2.00779
RNA.e90e9b398dbc	44.0412	high+IO	0.00720557	2.57546	0.950927	12.6974	2.81522	0.0611578	3.0203	3.96427	0.168717	161.458	9.52199	0	3.99825	14.1306	159.782	3.00906	14.8711	26.9632	5.23799	0.888669	16.2325	0.211919	11.2299	1.33306	50.9533	6.42089	2.66761	60.3192	63.2434	4.14757	3.59237	8.44618	15.2771	5.61032	20.3074	26.0208	0.292759	4.62909	0.652233	0.257197	0	0	1.36305	0.642667	4.86964	0.279491	4.18387
RNA.e9fd67c65458	41.4845	high+Obs	0.104065	5.40373	2.50693	18.4323	1.33644	3.46332	1.96427	5.41586	0.0507638	1417.13	6.71369	1.49223	25.1282	16.2477	147.719	2.1187	4.84037	15.2554	4.751	3.85034	5.14192	26.9039	8.07882	2.96251	105.366	9.30909	4.04228	44.3147	62.7593	4.73992	3.03814	31.5427	10.0083	6.85373	0.250233	25.4285	0.929915	2.01529	0.913532	0.148237	0.0300659	0.941533	2.53102	0	8.55668	2.29504	3.13896
RNA.ea9c72fd8f74	38.1406	low+IO	0.563624	0.888496	3.08074	12.5778	1.45981	1.1506	3.62272	2.84843	0.0275925	681.589	6.26437	1.31803	14.2562	7.36861	94.706	2.25412	5.73992	5.45162	5.60256	3.17248	5.93601	20.8309	10.7626	1.52134	71.9235	2.91919	3.62505	45.8132	51.1602	4.51744	2.2699	23.6357	11.674	3.22861	3.81361	26.6378	0.619063	2.81709	0.3791	0.175161	0.14708	3.55038	9.51544	0	10.7829	6.09626	3.01716
RNA.ebe0f4b6fed9	50.6361	high+IO	0.394084	0.994091	2.25777	12.9227	2.27837	0.992766	2.10749	2.50596	0.00210095	297.92	3.9068	0.864619	9.90253	10.2236	94.1697	4.43459	4.13401	10.4186	15.2762	3.82447	7.791	16.0841	5.93513	1.14632	62.9879	1.86709	2.35901	37.3175	36.1254	4.95969	4.2846	19.0491	7.28581	2.21722	0.144989	25.6095	0.413743	3.77467	0.385099	0.105029	0.182916	1.22746	6.35487	0	7.75841	1.84432	2.80169
RNA.ebec32a9a305	42.3712	high+IO	0.22151	4.0854	5.35334	29.2048	0.567316	5.34338	3.49864	4.01239	0.02668	1261.16	9.23619	0.617614	13.369	3.76336	149.425	2.1813	10.9492	5.35206	6.09886	5.04783	8.01047	17.4512	19.1791	3.62236	83.4965	0	2.58017	54.2887	60.7002	5.47456	2.75984	35.0499	17.015	4.87487	0	29.8807	1.10921	1.15404	0.476963	0.161831	0.0663674	4.80615	10.8635	0	15.7158	7.80701	4.47493
RNA.ed134fb6612a	19.8785	low+IO	0	0.692228	2.43405	18.7458	1.64615	0.61046	3.82716	3.16951	0.0426834	657.372	7.95304	0.968704	21.2592	9.64638	76.6276	3.51985	5.19471	13.061	6.29015	2.29585	6.40415	37.6488	11.1144	1.92217	73.905	2.04537	5.48197	51.6812	53.9575	4.85589	3.57078	39.7818	10.5259	7.51421	0.459838	31.4891	1.03676	3.29756	0.32386	0.141138	0.0936853	2.81157	4.96566	0	10.4039	4.23251	3.07653
RNA.ed23be5e858e	31.8779	low+Obs	0.0136888	1.38489	1.73961	20.4827	3.56548	0.492255	4.15368	2.96023	0.0267099	330.047	6.44386	1.31677	21.8522	11.5689	56.9044	5.03089	7.95207	23.0325	7.67907	6.3028	6.93428	8.27941	13.5864	0.588401	56.3646	8.40679	4.48475	61.3426	39.5557	4.92758	4.9758	26.3793	14.8498	3.36575	0.0118159	35.2882	0.524747	3.26216	0.574207	0.409977	0.442946	0.650209	2.45999	0.406969	4.88226	1.57519	3.24449
RNA.ed3ef7704764	44.5016	high+Obs	0.0285735	1.24632	5.32461	15.1747	1.86061	0.657355	3.02027	3.20038	0.0882761	435.988	3.20062	2.74857	7.30412	7.76837	104.686	2.79894	5.1092	34.068	7.87734	14.8693	7.12786	17.1725	17.6369	0.633755	108.591	4.64507	2.65116	37.0827	49.0149	3.67096	2.89435	20.9851	8.3954	4.28119	0.283637	21.6296	0.549308	1.4034	0.278617	0.164651	0.173361	0.339306	1.62154	0	4.67171	0.894039	1.75226
RNA.edb8a3827a09	38.9452	low+Obs	0.0691981	3.41463	1.36828	22.2068	0.565511	4.05787	3.45082	3.33285	0.0450071	1141.54	5.31162	1.52597	42.3052	7.47142	48.0132	2.2054	6.16233	8.67931	9.23221	9.54286	8.04853	39.5888	23.8137	0.934509	100.806	16.6655	5.38492	35.8846	29.8817	2.11864	3.36311	26.6242	6.61551	3.54462	0	28.2645	0.955934	0.798387	0.449058	0.306814	0.203558	0.597613	4.28399	0	7.68766	1.47054	4.84419
RNA.ee1b75422b71	38.0387	low+IO	0.0522739	0.787173	1.55128	12.4596	0.404511	0.263539	10.629	4.26298	0.00971413	456.582	43.116	0.936968	18.0198	6.3537	65.1225	5.14804	6.02841	14.2671	7.23124	9.20999	10.1944	13.5071	32.6488	0.932164	65.7451	7.91344	4.34643	48.3179	43.6031	4.22296	5.63595	42.7049	11.2988	3.71052	0.0547909	47.3658	0.807377	1.44952	0.263789	0.146766	0.090616	0.709423	2.11896	0.222016	6.57967	2.20913	2.88299
RNA.ee217f7f907d	32.1194	low+IO	0.0739531	1.58841	0.164304	14.2831	1.02278	0.0600653	2.48722	2.47744	0.00218635	103.841	7.79282	0.168706	9.60999	3.68838	64.2852	2.37675	5.9413	20.1723	3.98353	2.33084	3.12785	12.9339	8.93371	0.922433	53.7242	1.61916	3.07715	31.0387	46.0388	2.87364	2.5839	20.0283	5.60883	2.99612	0.113162	18.0211	0.412044	1.27063	0.173165	0.126787	0.435091	2.87405	8.39367	0	11.2694	3.74818	6.22778
RNA.ee2fb9bff8b5	27.5301	low+Obs	0.0308912	0.523994	1.10223	5.69385	1.43834	1.67802	2.27442	3.20335	0.0381746	167.569	3.90262	0.568464	3.2524	4.67103	62.6275	1.73823	2.69928	4.81905	3.69464	0.846631	7.30891	2.35821	13.5563	1.07289	51.7011	0	1.79796	31.7224	34.2105	3.36237	3.64292	14.6065	6.98369	1.86721	0	25.4212	0.314837	1.1264	0.372827	0.153565	0.0499794	6.0649	45.6968	0.18368	38.623	7.79956	11.4335
RNA.ee5fcd7259d4	41.8424	high+IO	0.162692	0.164267	0.773122	14.4107	2.11464	0.726771	3.78858	1.7939	0.467357	358.273	13.8601	1.96569	7.84444	8.72789	58.4317	3.90762	7.67359	15.8947	5.57864	1.573	16.5576	8.00365	21.5375	1.78715	67.3964	12.6255	5.06505	47.0175	40.4281	4.65114	3.51338	35.462	16.3457	4.72249	0.0234055	32.4684	4.3694	0.589539	0.625247	0.406868	0.365587	0.429322	1.02587	0	10.5709	1.06578	5.80007
RNA.eee8016b6a21	42.1798	high+IO	0.0159281	0.752647	1.73224	13.6443	1.43187	0.554993	2.88828	1.90759	0.00258994	340.456	6.01306	2.39818	12.6077	5.0464	36.1484	2.73337	5.03691	8.09978	6.59767	8.63254	8.11738	9.69999	9.96222	0.77229	55.7705	17.8378	5.88581	64.1432	44.6136	3.04592	3.83771	27.2645	16.8229	3.01884	0	29.6104	0.575853	4.02424	0.398539	0.183567	0.289916	0.756573	0.602611	0	4.31772	1.43334	5.31666
RNA.eef29ebae4ef	48.7595	high+Obs	0.193598	2.26748	5.18479	16.3018	1.06914	1.36211	10.1583	7.28799	0.0026233	1451.25	5.52435	1.28201	20.0465	11.8217	103.047	2.37646	5.32558	8.15507	13.3874	5.63755	8.50587	23.2188	19.7179	1.02911	55.6103	2.91412	6.28849	53.824	62.7885	6.31654	3.6753	36.5503	13.7587	3.55357	0.0382962	45.7919	0.686962	1.15689	0.546144	0.0932569	0.0978832	2.93755	8.39263	0	8.84568	8.16848	2.73014
RNA.ef1920769915	34.4874	low+Obs	0.0494717	0.472032	0.513844	17.1146	0.349227	0.157461	4.6094	1.43525	0.00603316	214.948	5.02418	0.672445	13.6845	9.42776	124.027	3.42503	2.93193	5.38731	3.76592	1.36434	4.19256	11.8534	11.4131	1.34182	33.9007	8.93601	2.23814	38.9698	54.521	3.52719	2.37802	18.8926	10.0325	4.118	0.10142	23.9209	0.281061	1.69603	0.30491	0.134941	0.150077	0.685381	2.80752	0.55155	4.85397	0.873108	2.70741
RNA.ef5ea2c4bf42	45.1206	high+Obs	0.10983	1.30854	5.29	9.86915	0.659272	2.55943	1.93487	2.26179	0.0267879	656.711	5.26877	0.880407	7.90868	25.027	82.7482	1.44256	4.58812	23.0673	5.15943	3.09789	7.83697	10.2698	7.50746	0.997694	49.6851	9.25794	4.68012	32.0559	44.5666	2.65167	2.64587	15.8405	9.27063	3.82097	0.088878	12.9173	0.446444	1.18676	0.340142	0.230469	0.0555299	0.362282	1.47165	0	3.7075	1.64251	1.92775
RNA.efa39bce7798	44.7516	high+IO	0	0.544241	0.498988	43.2358	2.85908	4.21839	5.02334	4.59356	0.132798	1785.33	8.14942	2.81796	51.2534	7.24285	87.7524	5.23315	8.92048	15.1192	13.9462	4.99428	7.20252	27.1591	12.6027	3.27533	193.901	0	12.4149	72.3868	50.5093	6.08981	3.25125	75.3684	14.124	13.8056	0.0616844	45.9691	2.13248	2.52311	1.07434	0.140152	0.123877	0.484912	1.54493	0.303509	8.34039	3.48463	2.86346
RNA.f019301dd3c4	36.6303	low+Obs	0.0303214	0.874359	0.311231	12.7971	3.33382	1.69583	2.95083	1.94066	0.015777	279.504	3.19864	0.0507254	11.1993	13.2915	89.961	6.80234	3.86139	17.1392	7.15316	2.04429	3.22974	7.99486	15.868	0.727784	48.3257	7.4486	2.57459	38.262	69.036	1.87746	2.40025	8.77785	11.2867	9.28808	0	12.7271	0.321558	0.99363	0.200826	0.209887	0.147172	0.672116	3.44148	0.901458	4.53257	1.06007	4.51917
RNA.f0810ddb2dee	31.8211	low+Obs	0	0.588867	3.23078	10.7209	0.716982	1.17819	3.94451	3.17351	0.0189667	712.055	5.27409	1.35512	7.7878	5.66095	132.193	3.60345	4.61738	3.96493	3.99968	2.31772	9.69928	4.00647	11.0031	1.09859	48.7782	4.36994	2.72732	44.0729	44.7674	3.285	2.05975	16.7568	9.06252	1.89209	2.71291	19.6595	0.312377	2.18214	0.238447	0.243013	0.0262113	3.48849	11.4004	0.577976	10.6371	6.86037	3.20602
RNA.f1284d8e47b4	30.3353	low+Obs	0.0514405	1.17173	0.955441	31.7483	0.118571	0.376859	4.01239	6.47494	0.0836434	405.606	12.5671	0.344224	30.827	3.07565	90.1264	2.39443	7.11709	6.29475	7.6199	2.03014	7.90401	10.3797	15.3589	3.68993	59.7405	3.46887	3.52931	63.4305	49.5864	6.63209	3.18644	37.4377	8.62326	3.2147	0	40.2578	0.538441	1.81102	0.567839	0.259436	0.12484	3.42075	15.5693	0.611732	15.5334	8.14607	3.86535
RNA.f1c738b5caa0	49.7304	high+Obs	0.0115628	0.308213	0.847756	6.79419	1.93898	0.0439049	6.80646	1.88191	0.00376029	49.4303	4.02904	0.0967188	2.98318	11.6915	133.739	2.95937	5.64385	35.3501	7.32702	0.277289	6.91911	1.20502	2.82166	0.662029	76.7977	4.3164	1.2166	29.9594	89.0515	4.52511	0.704924	7.80127	10.7677	3.10957	14.2052	15.337	0.187121	2.30347	0.323353	0.0380142	0.584616	0	1.85921	0.687529	3.61148	1.75514	2.54912
RNA.f27e8f19f91e	56.8636	high+IO	0.279135	2.14452	2.89927	24.0563	2.0984	1.32629	8.5093	3.70557	0.0144416	822.632	7.88869	2.44099	29.5694	7.71331	79.3139	3.15855	8.58266	17.0685	4.01998	4.79877	6.8642	28.9481	19.9563	1.2282	67.0095	6.26428	5.15882	54.1561	50.9291	4.93004	2.90763	40.4224	12.4265	4.7445	4.28223	30.3701	0.805295	2.89154	0.476202	0.170061	0.10264	0.20089	3.60021	0	4.52963	1.67656	2.05519
RNA.f2c912466d08	32.8815	low+IO	0.0493511	0.691907	1.3784	22.382	1.26756	0.932225	3.10934	3.31359	0.0802461	1160.83	10.1063	1.8871	29.7581	5.65098	58.122	2.7053	6.31311	10.9555	5.55049	2.94665	5.64299	42.7408	7.57572	4.05353	99.2963	3.05631	5.49934	32.6571	25.6004	2.9594	3.00794	45.8974	6.70301	6.4644	0.310364	30.4045	1.26553	1.50144	0.389125	0.203765	0.114066	2.90228	7.60184	0	15.5054	3.85765	2.53936
RNA.f2e3c88c48ee	38.5194	low+IO	0.0173123	1.43335	1.39622	7.4699	1.29027	0.0335125	2.37682	2.52573	0	121.757	6.1613	0.0965406	2.84632	9.84793	156.391	1.74685	7.63016	16.5201	4.2583	0.909413	6.19983	0.597712	3.21882	2.22453	27.6898	3.05761	2.48718	59.7996	65.8978	3.34986	1.88114	7.80786	11.7243	6.94668	9.35971	21.3464	0.309969	3.18354	0.318511	0.111748	0.0466831	0.548216	2.07411	0.343131	3.14832	1.55492	1.75601
RNA.f3a0773adbd1	50.6061	high+Obs	0.961984	1.1411	5.40895	16.0044	0.534966	0.339579	2.05966	2.46158	0.0437541	214.565	6.3335	3.26367	23.0923	4.99496	77.7636	3.60201	4.65826	13.3702	7.43682	7.28263	5.71391	11.3591	22.8447	3.06048	144.543	0	3.98975	37.0655	35.7619	2.32426	3.67775	27.0123	6.97816	8.44255	0.0348406	18.5816	0.63775	2.08818	0.420804	0.109853	0.19047	0.106512	2.67236	0.199999	7.94574	1.69085	3.13322
RNA.f42491be25c7	31.2177	low+Obs	0.14557	1.9321	2.00519	14.5871	1.18202	0.508402	3.81057	3.0158	0.0129109	426.065	5.18352	1.60507	10.4749	9.25627	70.3825	4.18621	4.94004	6.85025	5.13672	5.52199	5.3974	27.236	20.8146	0.662125	66.942	3.50588	2.63855	32.5249	36.0355	3.93787	4.28905	18.802	10.373	5.49085	0.00285575	20.0738	0.613619	1.35715	0.185038	0.149167	0	1.36194	5.00672	0	8.09968	3.38783	4.75971
RNA.f4e02df969eb	25.2775	low+IO	0.011577	0.673287	0.862939	4.7051	1.46769	0.0801599	2.36302	2.30708	0.0112947	99.0767	3.39379	3.63139	14.742	17.6215	120.911	2.26381	3.78371	5.18351	5.03356	1.06292	3.30433	1.6136	8.00053	0.607105	23.1516	5.99459	1.28739	35.5289	37.6896	4.3914	5.6125	5.82413	6.0233	5.2186	0.00749477	18.5632	0.314907	1.7536	0.306709	0.0798856	0	3.1161	8.97891	0.68837	15.5452	3.46367	3.61867
RNA.f5bec22b7405	38.5271	low+Obs	0	0.994978	0.972112	25.5024	2.4992	0.0802468	3.01657	4.81752	0.0375551	1079.58	10.6613	0.590308	8.79942	47.0007	130.632	2.32952	8.64777	17.2483	7.25082	0.659372	3.97652	7.55977	11.7354	3.58502	48.6023	1.85416	2.5022	57.2345	66.235	6.6275	4.26963	22.6701	12.7506	2.892	1.54506	25.0649	1.02646	2.13265	0.495744	0.103838	0.155699	1.62527	1.9418	0.381475	10.1022	2.72077	2.74908
RNA.f5c44ef6c506	42.465	high+IO	0.0419409	1.91069	3.13649	17.1394	2.29119	0.475884	11.0678	5.93538	0.289155	1037.25	6.74958	0.701639	5.59331	28.4929	136.465	7.16646	7.45637	28.7544	17.9479	1.62075	6.75246	1.65718	22.6713	1.00668	50.9244	18.7878	5.10619	75.6926	66.5566	5.20847	9.80454	15.2409	14.5638	9.36699	0	34.7651	1.76758	1.51283	0.574089	0.204859	0.271427	7.57024	21.2626	0.249381	18.6769	6.16886	7.53588
RNA.f664d2ad988e	38.8193	low+Obs	0.0173869	0.695183	0.821511	7.31837	0.988569	2.64336	3.99251	5.59778	0.0245019	930.514	4.47036	0.387826	11.066	15.5214	197.956	2.77028	7.65387	23.9182	4.59461	1.35014	11.3532	3.78699	5.15803	1.75181	53.3037	8.65401	3.6401	80.2272	67.3846	5.97893	1.14273	10.3814	12.0237	4.18596	0.237627	22.7187	0.578706	1.86734	0.767718	0.170019	0.0937684	1.19292	4.60462	0.172305	5.03529	3.44096	2.14149
RNA.f8692ec42963	38.3657	low+IO	0.0316659	1.13566	6.54707	20.5713	0.773699	1.53904	2.93163	2.75346	0.0473703	1464.91	10.1606	3.3374	28.1014	4.49663	52.2111	2.57944	4.78542	9.18694	5.90678	4.23517	5.23388	56.1133	10.3897	2.29106	101.933	3.81318	5.02756	37.3684	29.7877	3.34954	2.50536	47.7311	7.02694	5.22304	0.0164	34.511	0.87225	2.00819	0.447427	0.144146	0.230547	1.00274	5.03171	0	9.95081	3.39655	2.13035
RNA.f8c3ac44175d	39.2354	low+Obs	0.0615892	0.572104	1.05363	8.21012	0.425893	0.0764243	4.55207	1.28963	0.0267054	50.7939	4.96793	0.51517	2.88847	11.5447	67.8222	3.48272	3.35564	23.8328	2.4216	2.26	5.44595	1.92075	5.47293	1.28014	38.5914	24.2273	2.99668	36.3528	47.5601	8.26453	5.19604	11.7931	7.97587	2.90948	0	38.72	0.290604	2.30437	0.241731	0.0805971	0.304474	0.97515	4.66025	0.20345	6.52881	1.61386	3.56268
RNA.f8c42da515a4	40.4919	high+Obs	0.118321	2.71487	4.8074	12.3443	1.32957	3.13501	6.14557	6.71236	0.442504	1218.71	6.84175	5.62899	14.5268	15.7438	108.591	2.68515	15.0454	20.361	8.94607	4.58048	6.40572	29.1109	14.4066	1.29692	69.7146	6.94597	8.36315	63.8653	44.236	5.98407	6.67549	27.9168	9.65853	4.7351	0.137241	28.9023	4.2862	1.31048	0.0925169	0.173124	0.0598232	1.40505	7.2743	0	12.517	4.07315	3.00038
RNA.f9f790fc232c	47.8245	high+Obs	0	1.21879	3.29174	2.8665	0.0523994	0.073624	4.52613	5.2375	0.036964	98.6772	4.19024	1.09337	3.83811	7.81479	147.843	1.14689	6.90161	12.5849	4.22485	0.833307	5.80131	2.46357	10.6753	0.793444	25.1948	3.96931	1.97577	73.9785	56.012	6.87741	6.00671	5.28296	6.646	1.10624	0.0564146	18.5756	0.523124	0.870896	0.401506	0.10266	0.137924	3.32936	8.81557	0	7.69707	4.94668	1.52937
RNA.fa508b7c5003	36.5379	low+Obs	0.0576017	0.271409	0.797716	12.2457	1.11382	0.345946	8.61969	2.82604	0.0145696	267.389	9.1247	0	4.06737	13.5079	115.844	2.08351	6.88453	8.99889	3.10754	0.771801	6.06307	0.147312	17.167	0.774701	113.713	6.0115	2.90582	62.4202	48.6776	3.28681	4.31004	22.9822	9.04219	1.93429	0.00828679	28.1427	0.235061	3.0756	0.833672	0.144284	0.129437	0.709346	8.59599	0.761114	6.96595	2.0158	2.90144
RNA.fabbfaa7c86f	39.2554	low+IO	0	1.2564	2.10659	7.80764	1.86736	0.127387	2.48037	2.54748	0.00421531	156.209	6.81852	0	6.90964	7.2025	104.966	1.95229	6.58262	10.8983	10.0448	1.19008	13.5191	6.10364	9.32982	1.48205	30.1958	0	2.38743	59.1877	68.823	4.15982	2.02351	14.6829	11.7333	2.3239	0.00279714	25.7929	0.275222	7.46394	0.777427	0.221968	0	1.94968	4.65877	0.385362	6.02853	4.37077	3.34726
RNA.fb9b6c46c070	57.9496	high+Obs	0.877434	2.14021	33.9572	21.71	1.47031	8.22089	5.75456	3.5864	0.155814	3243.12	7.62834	3.42827	18.2934	4.30495	60.2401	3.15467	9.09996	9.14564	6.04902	6.68432	8.26905	23.3292	25.001	2.51902	135.314	0.139026	4.58786	40.887	32.5447	2.8518	1.96235	46.1828	9.00825	2.86826	0.844584	29.3793	1.39265	3.14599	0.339852	0.148071	0	0.182797	3.16675	0	5.88134	2.49882	1.43991
RNA.fbdbc0c09647	29.042	low+Obs	0.195161	0.535511	3.1984	13.0567	3.52603	3.22057	3.0755	3.64224	0.0168001	1084.17	4.10599	0.288079	6.69132	6.24535	165.857	3.27638	6.11355	12.7689	4.14114	2.90248	5.37618	13.8796	11.0881	1.81593	60.7227	0	3.53645	53.0449	43.1454	4.51873	3.40965	19.1518	11.6282	3.0579	0	17.0121	0.577107	0.987865	0.401297	0.143917	0.0696516	3.6353	8.57798	0.511954	14.6595	4.26884	3.55866
RNA.fbeb70181082	55.5624	high+Obs	0.0347083	1.51391	0.699798	7.1519	0.23001	0.0484522	4.62545	1.98162	0.128393	120.564	3.50948	1.05242	7.23862	3.48456	77.3425	2.37417	3.56596	4.44765	5.22467	1.83115	5.35165	4.73224	6.37016	1.64856	25.9454	11.4938	2.09764	48.9855	62.3679	4.58619	4.45079	13.6572	8.13407	1.53345	0.91564	32.1255	0.191211	3.51855	0.424644	0.0952988	0.035097	1.30516	5.99117	0.128985	7.05942	4.22954	2.92778
RNA.fc78ffa93378	25.4463	low+Obs	0.111115	1.25973	2.3858	20.997	5.94569	0.801276	2.22751	5.85969	0.0748512	619.084	5.42418	1.46054	23.4126	12.0699	110.138	1.93487	5.60686	28.7024	6.94521	2.88217	6.07327	20.6276	10.3513	1.32641	102.099	1.91148	5.20053	38.1621	42.483	4.32495	5.19924	24.6535	12.2099	9.18815	0.00685087	23.9683	0.694124	1.21312	0.624967	0.208171	0.0321026	2.13629	10.96	0.471922	19.5608	5.57419	4.55915
RNA.fcfa96cd7256	28.1681	low+Obs	0.0607701	0.269976	0.0825092	17.3924	0.225678	0.0301632	4.49153	1.96874	0.015371	74.9552	4.08807	0.451838	12.7644	5.98996	62.79	2.65066	7.03628	6.01917	2.74132	1.07333	3.88547	1.64913	5.31706	0.76623	98.7228	4.55335	2.0676	29.3222	37.9901	2.70722	3.63516	19.8304	6.0858	10.9643	0	32.738	0.241791	1.13288	0.104351	0.195154	0.0273114	0.213818	0.638648	0.401489	4.48959	1.16636	4.1932
RNA.fd370fa6fe0c	34.6268	low+Obs	0.0152096	1.75067	1.37532	25.3963	0.929049	0.570725	2.67485	4.15195	0.0494623	433.737	24.3799	0.636112	19.6634	12.8171	80.8413	2.80051	7.6314	20.1372	7.86466	6.07555	7.15767	18.7875	15.0958	3.20348	90.8033	6.04404	5.41022	35.2612	35.9981	4.28192	4.23363	39.6205	10.4372	5.33684	0.0459502	30.5065	0.960105	1.94526	0.229457	0.261007	0.123039	1.80612	4.60344	0.226091	13.7432	2.80424	3.46328
RNA.fd9683c20055	29.018	low+IO	0.335293	0.72051	0.72666	12.1368	1.25407	0.819552	2.91691	3.50096	0.0514334	715.231	4.59264	0.317502	20.12	9.41517	79.595	2.66982	16.0886	9.03596	2.53368	2.70478	7.01932	16.5471	20.3677	1.76428	61.5783	3.65666	5.23183	42.1149	44.6215	3.70982	3.78163	22.1033	11.1938	2.65729	0.914672	24.0885	0.682519	2.0582	0.363138	0.189243	0.153531	1.50247	7.89836	0.752324	16.1525	3.1671	4.09237
RNA.fecb017eaf26	39.0066	low+IO	0.999166	1.19644	1.89923	19.0245	4.41764	5.13423	2.57698	4.4688	0.0475049	677.67	3.77375	1.22188	11.212	6.8986	141.778	2.55197	6.18245	20.3732	5.01691	3.47505	6.07183	24.2193	12.3895	1.28996	101.246	8.30269	4.07079	51.3748	48.3305	4.49392	3.74001	21.0666	11.837	5.86642	0.068089	23.3797	0.677331	1.92166	0.374102	0.224185	0.189072	1.66526	3.64754	0.868576	7.7622	2.16368	2.50978
[truncated: 1,249 more columns]

## Sheet: S7
Supplementary Table 6: Differential analysis of single cell receptor ligands
Cell1	Cell2	p	p.adj	p.format	p.signif	method	gene
Epithelial cells	Endothelial cells	2.60925e-40	2.6e-39	< 2e-16	****	Wilcoxon	CCL5
Epithelial cells	Fibroblasts	1.96986e-66	3.2e-65	< 2e-16	****	Wilcoxon	CCL5
Epithelial cells	T cells	0	0	< 2e-16	****	Wilcoxon	CCL5
Epithelial cells	B cells	3.56878e-221	8.9e-220	< 2e-16	****	Wilcoxon	CCL5
Epithelial cells	Plasma cells	9.06286e-120	1.7e-118	< 2e-16	****	Wilcoxon	CCL5
Epithelial cells	Myeloid cells	0.00554679	0.011	0.0055	**	Wilcoxon	CCL5
Epithelial cells	Mast cells	1.02706e-43	1.3e-42	< 2e-16	****	Wilcoxon	CCL5
Epithelial cells	NK cells	0	0	< 2e-16	****	Wilcoxon	CCL5
Endothelial cells	Fibroblasts	0.0260229	0.026	0.0260	*	Wilcoxon	CCL5
Endothelial cells	T cells	1.39322e-209	3.3e-208	< 2e-16	****	Wilcoxon	CCL5
Endothelial cells	B cells	1.23385e-19	6.2e-19	< 2e-16	****	Wilcoxon	CCL5
Endothelial cells	Plasma cells	2.98449e-38	2.7e-37	< 2e-16	****	Wilcoxon	CCL5
Endothelial cells	Myeloid cells	5.36938e-46	7.5e-45	< 2e-16	****	Wilcoxon	CCL5
Endothelial cells	Mast cells	1.28438e-42	1.5e-41	< 2e-16	****	Wilcoxon	CCL5
Endothelial cells	NK cells	0	0	< 2e-16	****	Wilcoxon	CCL5
Fibroblasts	T cells	0	0	< 2e-16	****	Wilcoxon	CCL5
Fibroblasts	B cells	7.46511e-11	3e-10	7.5e-11	****	Wilcoxon	CCL5
Fibroblasts	Plasma cells	8.17502e-37	5.7e-36	< 2e-16	****	Wilcoxon	CCL5
Fibroblasts	Myeloid cells	4.0514e-74	6.9e-73	< 2e-16	****	Wilcoxon	CCL5
Fibroblasts	Mast cells	4.27969e-42	4.7e-41	< 2e-16	****	Wilcoxon	CCL5
Fibroblasts	NK cells	0	0	< 2e-16	****	Wilcoxon	CCL5
T cells	B cells	0	0	< 2e-16	****	Wilcoxon	CCL5
T cells	Plasma cells	0	0	< 2e-16	****	Wilcoxon	CCL5
T cells	Myeloid cells	0	0	< 2e-16	****	Wilcoxon	CCL5
T cells	Mast cells	5.28245e-92	9.5e-91	< 2e-16	****	Wilcoxon	CCL5
T cells	NK cells	9.17929e-207	2.1e-205	< 2e-16	****	Wilcoxon	CCL5
B cells	Plasma cells	8.01543e-26	4.8e-25	< 2e-16	****	Wilcoxon	CCL5
B cells	Myeloid cells	3.64324e-205	8e-204	< 2e-16	****	Wilcoxon	CCL5
B cells	Mast cells	5.41044e-37	4.3e-36	< 2e-16	****	Wilcoxon	CCL5
B cells	NK cells	0	0	< 2e-16	****	Wilcoxon	CCL5
Plasma cells	Myeloid cells	3.82053e-140	7.6e-139	< 2e-16	****	Wilcoxon	CCL5
Plasma cells	Mast cells	1.35338e-09	4.1e-09	1.4e-09	****	Wilcoxon	CCL5
Plasma cells	NK cells	0	0	< 2e-16	****	Wilcoxon	CCL5
Myeloid cells	Mast cells	1.63507e-58	2.5e-57	< 2e-16	****	Wilcoxon	CCL5
Myeloid cells	NK cells	0	0	< 2e-16	****	Wilcoxon	CCL5
Mast cells	NK cells	3.96457e-148	8.3e-147	< 2e-16	****	Wilcoxon	CCL5
Epithelial cells	Endothelial cells	3.11881e-61	8.4e-60	< 2e-16	****	Wilcoxon	CXCR3
Epithelial cells	Fibroblasts	1.84922e-126	6.3e-125	< 2e-16	****	Wilcoxon	CXCR3
Epithelial cells	T cells	1.1515e-187	4.1e-186	< 2e-16	****	Wilcoxon	CXCR3
Epithelial cells	B cells	6.56519e-11	3.9e-10	6.6e-11	****	Wilcoxon	CXCR3
Epithelial cells	Plasma cells	8.74495e-90	2.6e-88	< 2e-16	****	Wilcoxon	CXCR3
Epithelial cells	Myeloid cells	2.68969e-129	9.4e-128	< 2e-16	****	Wilcoxon	CXCR3
Epithelial cells	Mast cells	4.99063e-41	1.1e-39	< 2e-16	****	Wilcoxon	CXCR3
Epithelial cells	NK cells	8.09926e-23	1.2e-21	< 2e-16	****	Wilcoxon	CXCR3
Endothelial cells	Fibroblasts	1.86902e-05	7.5e-05	1.9e-05	****	Wilcoxon	CXCR3
Endothelial cells	T cells	2.4893e-37	5.2e-36	< 2e-16	****	Wilcoxon	CXCR3
Endothelial cells	B cells	1.06835e-18	1.2e-17	< 2e-16	****	Wilcoxon	CXCR3
Endothelial cells	Plasma cells	4.13244e-68	1.2e-66	< 2e-16	****	Wilcoxon	CXCR3
Endothelial cells	Myeloid cells	0.00399023	0.008	0.00399	**	Wilcoxon	CXCR3
Endothelial cells	Mast cells	1.8112e-24	3.3e-23	< 2e-16	****	Wilcoxon	CXCR3
Endothelial cells	NK cells	4.30227e-21	6e-20	< 2e-16	****	Wilcoxon	CXCR3
Fibroblasts	T cells	4.53467e-58	1.2e-56	< 2e-16	****	Wilcoxon	CXCR3
Fibroblasts	B cells	2.92516e-41	7e-40	< 2e-16	****	Wilcoxon	CXCR3
Fibroblasts	Plasma cells	2.07083e-92	6.4e-91	< 2e-16	****	Wilcoxon	CXCR3
Fibroblasts	Myeloid cells	4.84609e-16	4.8e-15	4.8e-16	****	Wilcoxon	CXCR3
Fibroblasts	Mast cells	3.18241e-20	4.1e-19	< 2e-16	****	Wilcoxon	CXCR3
Fibroblasts	NK cells	1.36348e-28	2.6e-27	< 2e-16	****	Wilcoxon	CXCR3
T cells	B cells	2.67224e-52	6.7e-51	< 2e-16	****	Wilcoxon	CXCR3
T cells	Plasma cells	0.00473734	0.008	0.00474	**	Wilcoxon	CXCR3
T cells	Myeloid cells	9.78045e-118	3.2e-116	< 2e-16	****	Wilcoxon	CXCR3
T cells	Mast cells	2.50591e-14	2e-13	2.5e-14	****	Wilcoxon	CXCR3
T cells	NK cells	0.000444709	0.0013	0.00044	***	Wilcoxon	CXCR3
B cells	Plasma cells	5.23051e-66	1.5e-64	< 2e-16	****	Wilcoxon	CXCR3
B cells	Myeloid cells	6.33894e-20	7.6e-19	< 2e-16	****	Wilcoxon	CXCR3
B cells	Mast cells	2.74289e-24	4.4e-23	< 2e-16	****	Wilcoxon	CXCR3
B cells	NK cells	5.18865e-15	4.7e-14	5.2e-15	****	Wilcoxon	CXCR3
Plasma cells	Myeloid cells	7.88488e-112	2.5e-110	< 2e-16	****	Wilcoxon	CXCR3
Plasma cells	Mast cells	4.29602e-39	9.5e-38	< 2e-16	****	Wilcoxon	CXCR3
Plasma cells	NK cells	1.84976e-08	9.2e-08	1.8e-08	****	Wilcoxon	CXCR3
Myeloid cells	Mast cells	1.96897e-24	3.3e-23	< 2e-16	****	Wilcoxon	CXCR3
Myeloid cells	NK cells	9.85213e-34	2e-32	< 2e-16	****	Wilcoxon	CXCR3
Mast cells	NK cells	3.11176e-12	2.2e-11	3.1e-12	****	Wilcoxon	CXCR3
Epithelial cells	Endothelial cells	1.73394e-302	5.4e-301	< 2e-16	****	Wilcoxon	ICAM1
Epithelial cells	Fibroblasts	5.29254e-74	1.1e-72	< 2e-16	****	Wilcoxon	ICAM1
Epithelial cells	T cells	1.08427e-229	3e-228	< 2e-16	****	Wilcoxon	ICAM1
Epithelial cells	B cells	0.000153218	0.00077	0.00015	***	Wilcoxon	ICAM1
Epithelial cells	Plasma cells	1.20532e-23	9.6e-23	< 2e-16	****	Wilcoxon	ICAM1
Epithelial cells	Myeloid cells	0	0	< 2e-16	****	Wilcoxon	ICAM1
Epithelial cells	Mast cells	8.5167e-59	1.4e-57	< 2e-16	****	Wilcoxon	ICAM1
Epithelial cells	NK cells	4.72824e-69	8.5e-68	< 2e-16	****	Wilcoxon	ICAM1
Endothelial cells	Fibroblasts	3.28613e-95	7.2e-94	< 2e-16	****	Wilcoxon	ICAM1
Endothelial cells	T cells	0	0	< 2e-16	****	Wilcoxon	ICAM1
Endothelial cells	B cells	6.42795e-207	1.7e-205	< 2e-16	****	Wilcoxon	ICAM1
Endothelial cells	Plasma cells	2.56985e-96	5.9e-95	< 2e-16	****	Wilcoxon	ICAM1
Endothelial cells	Myeloid cells	1.99509e-42	2.8e-41	< 2e-16	****	Wilcoxon	ICAM1
Endothelial cells	Mast cells	0.353807	0.71	0.35381	ns	Wilcoxon	ICAM1
Endothelial cells	NK cells	2.16916e-136	5.2e-135	< 2e-16	****	Wilcoxon	ICAM1
Fibroblasts	T cells	1.42516e-169	3.7e-168	< 2e-16	****	Wilcoxon	ICAM1
Fibroblasts	B cells	2.02897e-32	2.4e-31	< 2e-16	****	Wilcoxon	ICAM1
Fibroblasts	Plasma cells	0.046854	0.17	0.04685	*	Wilcoxon	ICAM1
Fibroblasts	Myeloid cells	1.98137e-290	5.9e-289	< 2e-16	****	Wilcoxon	ICAM1
Fibroblasts	Mast cells	4.99795e-28	4.5e-27	< 2e-16	****	Wilcoxon	ICAM1
Fibroblasts	NK cells	0.426955	0.71	0.42696	ns	Wilcoxon	ICAM1
T cells	B cells	4.49674e-82	9.4e-81	< 2e-16	****	Wilcoxon	ICAM1
T cells	Plasma cells	8.52206e-74	1.6e-72	< 2e-16	****	Wilcoxon	ICAM1
T cells	Myeloid cells	0	0	< 2e-16	****	Wilcoxon	ICAM1
T cells	Mast cells	7.11292e-63	1.2e-61	< 2e-16	****	Wilcoxon	ICAM1
T cells	NK cells	3.28013e-159	8.2e-158	< 2e-16	****	Wilcoxon	ICAM1
B cells	Plasma cells	8.91055e-11	6.2e-10	8.9e-11	****	Wilcoxon	ICAM1
B cells	Myeloid cells	0	0	< 2e-16	****	Wilcoxon	ICAM1
B cells	Mast cells	4.69542e-49	7e-48	< 2e-16	****	Wilcoxon	ICAM1
B cells	NK cells	8.07475e-30	8.9e-29	< 2e-16	****	Wilcoxon	ICAM1
Plasma cells	Myeloid cells	8.98335e-255	2.6e-253	< 2e-16	****	Wilcoxon	ICAM1
Plasma cells	Mast cells	5.96787e-29	6e-28	< 2e-16	****	Wilcoxon	ICAM1
Plasma cells	NK cells	0.0427055	0.17	0.04271	*	Wilcoxon	ICAM1
Myeloid cells	Mast cells	2.37047e-10	1.4e-09	2.4e-10	****	Wilcoxon	ICAM1
Myeloid cells	NK cells	0	0	< 2e-16	****	Wilcoxon	ICAM1
Mast cells	NK cells	6.46166e-41	8.4e-40	< 2e-16	****	Wilcoxon	ICAM1
Epithelial cells	Endothelial cells	3.7998e-107	5.3e-106	< 2e-16	****	Wilcoxon	ITGB2
Epithelial cells	Fibroblasts	4.60041e-114	7.4e-113	< 2e-16	****	Wilcoxon	ITGB2
Epithelial cells	T cells	0	0	< 2e-16	****	Wilcoxon	ITGB2
Epithelial cells	B cells	6.08459e-185	1.6e-183	< 2e-16	****	Wilcoxon	ITGB2
Epithelial cells	Plasma cells	1.94331e-82	2.5e-81	< 2e-16	****	Wilcoxon	ITGB2
Epithelial cells	Myeloid cells	0	0	< 2e-16	****	Wilcoxon	ITGB2
Epithelial cells	Mast cells	5.13121e-29	4.1e-28	< 2e-16	****	Wilcoxon	ITGB2
Epithelial cells	NK cells	9.89311e-306	2.8e-304	< 2e-16	****	Wilcoxon	ITGB2
Endothelial cells	Fibroblasts	3.29274e-12	1.6e-11	3.3e-12	****	Wilcoxon	ITGB2
Endothelial cells	T cells	1.07458e-116	1.8e-115	< 2e-16	****	Wilcoxon	ITGB2
Endothelial cells	B cells	4.91933e-158	1.1e-156	< 2e-16	****	Wilcoxon	ITGB2
Endothelial cells	Plasma cells	1.71015e-05	5.1e-05	1.7e-05	****	Wilcoxon	ITGB2
Endothelial cells	Myeloid cells	0	0	< 2e-16	****	Wilcoxon	ITGB2
Endothelial cells	Mast cells	0.00595473	0.012	0.006	**	Wilcoxon	ITGB2
Endothelial cells	NK cells	1.67678e-161	4e-160	< 2e-16	****	Wilcoxon	ITGB2
Fibroblasts	T cells	2.62695e-148	5.5e-147	< 2e-16	****	Wilcoxon	ITGB2
Fibroblasts	B cells	3.3368e-185	9e-184	< 2e-16	****	Wilcoxon	ITGB2
Fibroblasts	Plasma cells	4.64946e-18	3.3e-17	< 2e-16	****	Wilcoxon	ITGB2
Fibroblasts	Myeloid cells	0	0	< 2e-16	****	Wilcoxon	ITGB2
Fibroblasts	Mast cells	2.11331e-08	8.5e-08	2.1e-08	****	Wilcoxon	ITGB2
Fibroblasts	NK cells	1.89927e-184	4.7e-183	< 2e-16	****	Wilcoxon	ITGB2
T cells	B cells	5.10918e-75	6.1e-74	< 2e-16	****	Wilcoxon	ITGB2
T cells	Plasma cells	7.29992e-133	1.4e-131	< 2e-16	****	Wilcoxon	ITGB2
T cells	Myeloid cells	0	0	< 2e-16	****	Wilcoxon	ITGB2
T cells	Mast cells	4.20743e-32	3.8e-31	< 2e-16	****	Wilcoxon	ITGB2
T cells	NK cells	1.41766e-12	8.5e-12	1.4e-12	****	Wilcoxon	ITGB2
B cells	Plasma cells	7.3975e-119	1.3e-117	< 2e-16	****	Wilcoxon	ITGB2
B cells	Myeloid cells	0	0	< 2e-16	****	Wilcoxon	ITGB2
B cells	Mast cells	1.02901e-43	1e-42	< 2e-16	****	Wilcoxon	ITGB2
B cells	NK cells	2.96932e-112	4.5e-111	< 2e-16	****	Wilcoxon	ITGB2
Plasma cells	Myeloid cells	0	0	< 2e-16	****	Wilcoxon	ITGB2
Plasma cells	Mast cells	0.525138	0.53	0.525	ns	Wilcoxon	ITGB2
Plasma cells	NK cells	7.48334e-155	1.6e-153	< 2e-16	****	Wilcoxon	ITGB2
Myeloid cells	Mast cells	4.53e-135	9.1e-134	< 2e-16	****	Wilcoxon	ITGB2
Myeloid cells	NK cells	0	0	< 2e-16	****	Wilcoxon	ITGB2
Mast cells	NK cells	3.89054e-53	4.3e-52	< 2e-16	****	Wilcoxon	ITGB2
Epithelial cells	Endothelial cells	6.01751e-77	6e-76	< 2e-16	****	Wilcoxon	COL1A1
Epithelial cells	Fibroblasts	0	0	< 2e-16	****	Wilcoxon	COL1A1
Epithelial cells	T cells	0	0	< 2e-16	****	Wilcoxon	COL1A1
Epithelial cells	B cells	0	0	< 2e-16	****	Wilcoxon	COL1A1
Epithelial cells	Plasma cells	1.34575e-235	3.1e-234	< 2e-16	****	Wilcoxon	COL1A1
Epithelial cells	Myeloid cells	0	0	< 2e-16	****	Wilcoxon	COL1A1
Epithelial cells	Mast cells	0.00121879	0.0024	0.0012	**	Wilcoxon	COL1A1
Epithelial cells	NK cells	0	0	< 2e-16	****	Wilcoxon	COL1A1
Endothelial cells	Fibroblasts	0	0	< 2e-16	****	Wilcoxon	COL1A1
Endothelial cells	T cells	2.12927e-44	1.7e-43	< 2e-16	****	Wilcoxon	COL1A1
Endothelial cells	B cells	6.76693e-10	2.7e-09	6.8e-10	****	Wilcoxon	COL1A1
Endothelial cells	Plasma cells	2.81059e-19	1.4e-18	< 2e-16	****	Wilcoxon	COL1A1
Endothelial cells	Myeloid cells	6.99274e-165	1.3e-163	< 2e-16	****	Wilcoxon	COL1A1
Endothelial cells	Mast cells	3.92293e-30	2.7e-29	< 2e-16	****	Wilcoxon	COL1A1
Endothelial cells	NK cells	1.83076e-98	2.6e-97	< 2e-16	****	Wilcoxon	COL1A1
Fibroblasts	T cells	0	0	< 2e-16	****	Wilcoxon	COL1A1
Fibroblasts	B cells	0	0	< 2e-16	****	Wilcoxon	COL1A1
Fibroblasts	Plasma cells	0	0	< 2e-16	****	Wilcoxon	COL1A1
Fibroblasts	Myeloid cells	0	0	< 2e-16	****	Wilcoxon	COL1A1
Fibroblasts	Mast cells	2.10038e-153	3.8e-152	< 2e-16	****	Wilcoxon	COL1A1
Fibroblasts	NK cells	0	0	< 2e-16	****	Wilcoxon	COL1A1
T cells	B cells	2.63566e-29	1.6e-28	< 2e-16	****	Wilcoxon	COL1A1
T cells	Plasma cells	0.014705	0.015	0.0147	*	Wilcoxon	COL1A1
T cells	Myeloid cells	0	0	< 2e-16	****	Wilcoxon	COL1A1
T cells	Mast cells	1.85897e-112	3e-111	< 2e-16	****	Wilcoxon	COL1A1
T cells	NK cells	1.05006e-198	2.2e-197	< 2e-16	****	Wilcoxon	COL1A1
B cells	Plasma cells	2.79976e-06	8.4e-06	2.8e-06	****	Wilcoxon	COL1A1
B cells	Myeloid cells	0	0	< 2e-16	****	Wilcoxon	COL1A1
B cells	Mast cells	5.6566e-63	5.1e-62	< 2e-16	****	Wilcoxon	COL1A1
B cells	NK cells	8.64104e-210	1.9e-208	< 2e-16	****	Wilcoxon	COL1A1
Plasma cells	Myeloid cells	1.89494e-177	3.8e-176	< 2e-16	****	Wilcoxon	COL1A1
Plasma cells	Mast cells	1.18291e-79	1.3e-78	< 2e-16	****	Wilcoxon	COL1A1
Plasma cells	NK cells	4.01227e-85	4.8e-84	< 2e-16	****	Wilcoxon	COL1A1
Myeloid cells	Mast cells	5.04425e-109	7.6e-108	< 2e-16	****	Wilcoxon	COL1A1
Myeloid cells	NK cells	5.85403e-91	7.6e-90	< 2e-16	****	Wilcoxon	COL1A1
Mast cells	NK cells	1.47923e-125	2.5e-124	< 2e-16	****	Wilcoxon	COL1A1
Epithelial cells	Endothelial cells	7.51823e-108	1.4e-106	< 2e-16	****	Wilcoxon	COL1A2
Epithelial cells	Fibroblasts	0	0	< 2e-16	****	Wilcoxon	COL1A2
Epithelial cells	T cells	0	0	< 2e-16	****	Wilcoxon	COL1A2
Epithelial cells	B cells	0.000205913	0.00062	0.00021	***	Wilcoxon	COL1A2
Epithelial cells	Plasma cells	8.03716e-16	7.2e-15	8.0e-16	****	Wilcoxon	COL1A2
Epithelial cells	Myeloid cells	0	0	< 2e-16	****	Wilcoxon	COL1A2
Epithelial cells	Mast cells	1.07594e-19	1.2e-18	< 2e-16	****	Wilcoxon	COL1A2
Epithelial cells	NK cells	4.81904e-78	8.7e-77	< 2e-16	****	Wilcoxon	COL1A2
Endothelial cells	Fibroblasts	0	0	< 2e-16	****	Wilcoxon	COL1A2
Endothelial cells	T cells	9.91944e-285	2.7e-283	< 2e-16	****	Wilcoxon	COL1A2
Endothelial cells	B cells	6.22486e-134	1.3e-132	< 2e-16	****	Wilcoxon	COL1A2
Endothelial cells	Plasma cells	4.61586e-121	9.2e-120	< 2e-16	****	Wilcoxon	COL1A2
Endothelial cells	Myeloid cells	1.16082e-249	3e-248	< 2e-16	****	Wilcoxon	COL1A2
Endothelial cells	Mast cells	4.86645e-57	7.8e-56	< 2e-16	****	Wilcoxon	COL1A2
Endothelial cells	NK cells	4.528e-178	1e-176	< 2e-16	****	Wilcoxon	COL1A2
Fibroblasts	T cells	0	0	< 2e-16	****	Wilcoxon	COL1A2
Fibroblasts	B cells	0	0	< 2e-16	****	Wilcoxon	COL1A2
Fibroblasts	Plasma cells	0	0	< 2e-16	****	Wilcoxon	COL1A2
Fibroblasts	Myeloid cells	0	0	< 2e-16	****	Wilcoxon	COL1A2
Fibroblasts	Mast cells	4.77585e-157	1.1e-155	< 2e-16	****	Wilcoxon	COL1A2
Fibroblasts	NK cells	0	0	< 2e-16	****	Wilcoxon	COL1A2
T cells	B cells	9.88662e-235	2.5e-233	< 2e-16	****	Wilcoxon	COL1A2
T cells	Plasma cells	1.10352e-31	1.5e-30	< 2e-16	****	Wilcoxon	COL1A2
T cells	Myeloid cells	3.14955e-16	3.1e-15	3.1e-16	****	Wilcoxon	COL1A2
T cells	Mast cells	0.0247582	0.05	0.02476	*	Wilcoxon	COL1A2
T cells	NK cells	5.61519e-08	2.8e-07	5.6e-08	****	Wilcoxon	COL1A2
B cells	Plasma cells	1.30283e-10	9.8e-10	1.3e-10	****	Wilcoxon	COL1A2
B cells	Myeloid cells	1.04535e-218	2.5e-217	< 2e-16	****	Wilcoxon	COL1A2
B cells	Mast cells	1.21911e-24	1.6e-23	< 2e-16	****	Wilcoxon	COL1A2
B cells	NK cells	1.58239e-67	2.7e-66	< 2e-16	****	Wilcoxon	COL1A2
Plasma cells	Myeloid cells	2.6385e-43	4e-42	< 2e-16	****	Wilcoxon	COL1A2
Plasma cells	Mast cells	1.13373e-08	6.8e-08	1.1e-08	****	Wilcoxon	COL1A2
Plasma cells	NK cells	1.23054e-10	9.8e-10	1.2e-10	****	Wilcoxon	COL1A2
Myeloid cells	Mast cells	0.769263	0.77	0.76926	ns	Wilcoxon	COL1A2
Myeloid cells	NK cells	8.92288e-22	1.1e-20	< 2e-16	****	Wilcoxon	COL1A2
Mast cells	NK cells	4.80018e-05	0.00019	4.8e-05	****	Wilcoxon	COL1A2
Epithelial cells	Endothelial cells	7.27027e-143	1.3e-141	< 2e-16	****	Wilcoxon	INHBA
Epithelial cells	Fibroblasts	0	0	< 2e-16	****	Wilcoxon	INHBA
Epithelial cells	T cells	0	0	< 2e-16	****	Wilcoxon	INHBA
Epithelial cells	B cells	0	0	< 2e-16	****	Wilcoxon	INHBA
Epithelial cells	Plasma cells	0.0104767	0.021	0.01	*	Wilcoxon	INHBA
Epithelial cells	Myeloid cells	0	0	< 2e-16	****	Wilcoxon	INHBA
Epithelial cells	Mast cells	6.37016e-07	3.2e-06	6.4e-07	****	Wilcoxon	INHBA
Epithelial cells	NK cells	1.88324e-14	1.5e-13	1.9e-14	****	Wilcoxon	INHBA
Endothelial cells	Fibroblasts	8.98607e-275	2e-273	< 2e-16	****	Wilcoxon	INHBA
Endothelial cells	T cells	1.02362e-105	1.5e-104	< 2e-16	****	Wilcoxon	INHBA
Endothelial cells	B cells	2.80657e-05	8.4e-05	2.8e-05	****	Wilcoxon	INHBA
Endothelial cells	Plasma cells	2.60335e-108	4.4e-107	< 2e-16	****	Wilcoxon	INHBA
Endothelial cells	Myeloid cells	2.22996e-143	4.2e-142	< 2e-16	****	Wilcoxon	INHBA
Endothelial cells	Mast cells	3.95948e-25	3.6e-24	< 2e-16	****	Wilcoxon	INHBA
Endothelial cells	NK cells	2.51773e-107	4e-106	< 2e-16	****	Wilcoxon	INHBA
Fibroblasts	T cells	0	0	< 2e-16	****	Wilcoxon	INHBA
Fibroblasts	B cells	0	0	< 2e-16	****	Wilcoxon	INHBA
Fibroblasts	Plasma cells	0	0	< 2e-16	****	Wilcoxon	INHBA
Fibroblasts	Myeloid cells	2.92961e-262	6.2e-261	< 2e-16	****	Wilcoxon	INHBA
Fibroblasts	Mast cells	5.48753e-99	7.7e-98	< 2e-16	****	Wilcoxon	INHBA
Fibroblasts	NK cells	0	0	< 2e-16	****	Wilcoxon	INHBA
T cells	B cells	0	0	< 2e-16	****	Wilcoxon	INHBA
T cells	Plasma cells	1.12489e-80	1.5e-79	< 2e-16	****	Wilcoxon	INHBA
T cells	Myeloid cells	0	0	< 2e-16	****	Wilcoxon	INHBA
T cells	Mast cells	0.0903009	0.09	0.09	ns	Wilcoxon	INHBA
T cells	NK cells	6.93937e-61	7.6e-60	< 2e-16	****	Wilcoxon	INHBA
B cells	Plasma cells	4.42735e-262	8.9e-261	< 2e-16	****	Wilcoxon	INHBA
B cells	Myeloid cells	0	0	< 2e-16	****	Wilcoxon	INHBA
B cells	Mast cells	4.76816e-50	4.8e-49	< 2e-16	****	Wilcoxon	INHBA
B cells	NK cells	0	0	< 2e-16	****	Wilcoxon	INHBA
Plasma cells	Myeloid cells	0	0	< 2e-16	****	Wilcoxon	INHBA
Plasma cells	Mast cells	2.52066e-10	1.5e-09	2.5e-10	****	Wilcoxon	INHBA
Plasma cells	NK cells	4.37245e-13	3.1e-12	4.4e-13	****	Wilcoxon	INHBA
Myeloid cells	Mast cells	6.63754e-64	8e-63	< 2e-16	****	Wilcoxon	INHBA
Myeloid cells	NK cells	0	0	< 2e-16	****	Wilcoxon	INHBA
Mast cells	NK cells	1.8431e-06	7.4e-06	1.8e-06	****	Wilcoxon	INHBA
Epithelial cells	Endothelial cells	0	0	<2e-16	****	Wilcoxon	ENG
Epithelial cells	Fibroblasts	0	0	<2e-16	****	Wilcoxon	ENG
Epithelial cells	T cells	6.35902e-37	4.5e-36	<2e-16	****	Wilcoxon	ENG
Epithelial cells	B cells	0	0	<2e-16	****	Wilcoxon	ENG
Epithelial cells	Plasma cells	7.60703e-43	6.1e-42	<2e-16	****	Wilcoxon	ENG
Epithelial cells	Myeloid cells	0	0	<2e-16	****	Wilcoxon	ENG
Epithelial cells	Mast cells	2.36415e-17	4.7e-17	<2e-16	****	Wilcoxon	ENG
Epithelial cells	NK cells	1.72551e-62	1.6e-61	<2e-16	****	Wilcoxon	ENG
Endothelial cells	Fibroblasts	2.68569e-305	4.8e-304	<2e-16	****	Wilcoxon	ENG
Endothelial cells	T cells	0	0	<2e-16	****	Wilcoxon	ENG
Endothelial cells	B cells	0	0	<2e-16	****	Wilcoxon	ENG
Endothelial cells	Plasma cells	0	0	<2e-16	****	Wilcoxon	ENG
Endothelial cells	Myeloid cells	0	0	<2e-16	****	Wilcoxon	ENG
Endothelial cells	Mast cells	5.95325e-134	8.9e-133	<2e-16	****	Wilcoxon	ENG
Endothelial cells	NK cells	0	0	<2e-16	****	Wilcoxon	ENG
Fibroblasts	T cells	0	0	<2e-16	****	Wilcoxon	ENG
Fibroblasts	B cells	0	0	<2e-16	****	Wilcoxon	ENG
Fibroblasts	Plasma cells	0	0	<2e-16	****	Wilcoxon	ENG
Fibroblasts	Myeloid cells	1.47684e-251	2.4e-250	<2e-16	****	Wilcoxon	ENG
Fibroblasts	Mast cells	1.0544e-106	1.4e-105	<2e-16	****	Wilcoxon	ENG
Fibroblasts	NK cells	0	0	<2e-16	****	Wilcoxon	ENG
T cells	B cells	0	0	<2e-16	****	Wilcoxon	ENG
T cells	Plasma cells	8.16965e-74	8.2e-73	<2e-16	****	Wilcoxon	ENG
T cells	Myeloid cells	0	0	<2e-16	****	Wilcoxon	ENG
T cells	Mast cells	1.73985e-26	5.2e-26	<2e-16	****	Wilcoxon	ENG
T cells	NK cells	1.92039e-36	9.6e-36	<2e-16	****	Wilcoxon	ENG
B cells	Plasma cells	0	0	<2e-16	****	Wilcoxon	ENG
B cells	Myeloid cells	0	0	<2e-16	****	Wilcoxon	ENG
B cells	Mast cells	4.3964e-111	6.2e-110	<2e-16	****	Wilcoxon	ENG
B cells	NK cells	4.11208e-28	1.6e-27	<2e-16	****	Wilcoxon	ENG
Plasma cells	Myeloid cells	0	0	<2e-16	****	Wilcoxon	ENG
Plasma cells	Mast cells	0.00311303	0.0031	0.0031	**	Wilcoxon	ENG
Plasma cells	NK cells	3.98694e-91	4.8e-90	<2e-16	****	Wilcoxon	ENG
Myeloid cells	Mast cells	2.99279e-90	3.3e-89	<2e-16	****	Wilcoxon	ENG
Myeloid cells	NK cells	9.67779e-296	1.6e-294	<2e-16	****	Wilcoxon	ENG
Mast cells	NK cells	7.29598e-37	4.5e-36	<2e-16	****	Wilcoxon	ENG
